# Supplementary material for: High-throughput field phenotyping reveals that selection in breeding has affected the phenology and temperature response of wheat in the stem elongation phase
Source: J Exp Bot. 2023 Dec 22;75(7):2084–99. doi: 10.1093/jxb/erad481 (PMC10967243; doi:10.1093/jxb/erad481)
Supplement: erad481_suppl_Supplementary_Dataset_S1 [file erad481_suppl_supplementary_dataset_s1.xlsx]

## Sheet: Table_Gene_List_MTA_dist
ID	type	chr	pos	start	end	D1	D2	r2_thr	dist from downstram MTA	dist from upstream MTA	Pfam_des	Interpro_desc	GO_desc
TraesCS1A01G003300	gene	1A	1803876	1792119	1815634	Protein ROOT HAIR DEFECTIVE 3 homolog	NA	5.39115e+06	NA	-5382155	PF05879: Root hair defective 3 GTP-binding protein (RHD3)	IPR008803: RHD3/Sey1	NA
TraesCS1A01G003400	gene	1A	2162663	2161874	2163452	3'-N-debenzoyl-2'-deoxytaxol N-benzoyltransferase	NA	5.39115e+06	NA	-5023368	PF02458: Transferase family	IPR003480: Transferase	GO:0016747 MF: transferase activity, transferring acyl groups other than amino-acyl groups
TraesCS1A01G003500	gene	1A	2184954	2184426	2185482	Glutamyl-tRNA(Gln) amidotransferase subunit B, chloroplastic/mitochondrial	NA	5.39115e+06	NA	-5001077	NA	NA	NA
TraesCS1A01G003600	gene	1A	2233004	2229188	2236819	Protein kinase family protein	NA	5.39115e+06	NA	-4953027	PF13947: Wall-associated receptor kinase galacturonan-binding; PF00069: Protein kinase domain	IPR000719: Protein kinase domain; IPR001881: EGF-like calcium-binding domain; IPR008271: Serine/threonine-protein kinase, active site; IPR009030: Growth factor receptor cysteine-rich domain; IPR011009: Protein kinase-like domain; IPR017441: Protein kinase, ATP binding site; IPR018097: EGF-like calcium-binding, conserved site; IPR025287: Wall-associated receptor kinase, galacturonan-binding domain	GO:0004672 MF: protein kinase activity;GO:0005509 MF: calcium ion binding;GO:0005524 MF: ATP binding;GO:0006468 BP: protein phosphorylation;GO:0030247 MF: polysaccharide binding
TraesCS1A01G003700	gene	1A	2292298	2291980	2292617	F1F0-ATPase inhibitor protein	NA	5.39115e+06	NA	-4893733	PF04568: Mitochondrial ATPase inhibitor, IATP	IPR007648: Mitochondrial ATPase inhibitor	GO:0005739 CC: mitochondrion;GO:0032780 BP: negative regulation of ATPase activity;GO:0042030 MF: ATPase inhibitor activity
BS00100774_51	SNP	1A	2378260	2378260	2378260	--	--	5.39115e+06	NA	-4807771	NA	NA	NA
TraesCS1A01G003800	gene	1A	2378428	2377713	2379143	ATP-dependent zinc metalloprotease FtsH	NA	5.39115e+06	NA	-4807603	PF14363: Domain associated at C-terminal with AAA; PF00004: ATPase family associated with various cellular activities (AAA)	IPR003593: AAA+ ATPase domain; IPR003959: ATPase, AAA-type, core; IPR003960: ATPase, AAA-type, conserved site; IPR025753: AAA-type ATPase, N-terminal domain; IPR027417: P-loop containing nucleoside triphosphate hydrolase	GO:0005524 MF: ATP binding
TraesCS1A01G003900	gene	1A	2392498	2391500	2393497	receptor kinase 1	NA	5.39115e+06	NA	-4793533	PF00069: Protein kinase domain	IPR000719: Protein kinase domain; IPR008271: Serine/threonine-protein kinase, active site; IPR011009: Protein kinase-like domain	GO:0004672 MF: protein kinase activity;GO:0005524 MF: ATP binding;GO:0006468 BP: protein phosphorylation
TraesCS1A01G004000	gene	1A	2439975	2438702	2441248	NBS-LRR-like resistance protein	NA	5.39115e+06	NA	-4746056	PF00931: NB-ARC domain	IPR002182: NB-ARC; IPR011991: Winged helix-turn-helix DNA-binding domain; IPR027417: P-loop containing nucleoside triphosphate hydrolase; IPR032675: Leucine-rich repeat domain, L domain-like	GO:0043531 MF: ADP binding
TraesCS1A01G004100	gene	1A	2478069	2475369	2480769	Disease resistance protein (NBS-LRR class) family	NA	5.39115e+06	NA	-4707962	PF00931: NB-ARC domain	IPR002182: NB-ARC; IPR011991: Winged helix-turn-helix DNA-binding domain; IPR027417: P-loop containing nucleoside triphosphate hydrolase; IPR032675: Leucine-rich repeat domain, L domain-like	GO:0043531 MF: ADP binding
TraesCS1A01G004200	gene	1A	2540724	2540491	2540958	SNF1-related protein kinase regulatory subunit beta-2	NA	5.39115e+06	NA	-4645307	PF04739: 5'-AMP-activated protein kinase beta subunit, interaction domain	IPR006828: Association with the SNF1 complex (ASC) domain	GO:0005515 MF: protein binding
TraesCS1A01G004300	gene	1A	2560234	2550647	2569820	carboxyl-terminal peptidase, putative (DUF239)	NA	5.39115e+06	NA	-4625797	PF03080: Domain of unknown function (DUF239)	IPR004314: Neprosin	NA
TraesCS1A01G004400	gene	1A	2645250	2642680	2647820	Protein SAWADEE HOMEODOMAIN-like protein 2	NA	5.39115e+06	NA	-4540781	PF16719: SAWADEE domain	IPR001356: Homeobox domain; IPR009057: Homeobox domain-like; IPR032001: SAWADEE domain	GO:0003677 MF: DNA binding;GO:0003682 MF: chromatin binding
TraesCS1A01G004500	gene	1A	2664538	2662166	2666910	Protein sawadee homeodomain-like 2	NA	5.39115e+06	NA	-4521493	PF00046: Homeobox domain; PF16719: SAWADEE domain	IPR001356: Homeobox domain; IPR009057: Homeobox domain-like; IPR032001: SAWADEE domain	GO:0003677 MF: DNA binding;GO:0003682 MF: chromatin binding
TraesCS1A01G004600	gene	1A	2840393	2836909	2843877	Protein SAWADEE HOMEODOMAIN-like protein 2	NA	5.39115e+06	NA	-4345638	PF16719: SAWADEE domain	IPR001356: Homeobox domain; IPR009057: Homeobox domain-like; IPR032001: SAWADEE domain	GO:0003677 MF: DNA binding;GO:0003682 MF: chromatin binding
TraesCS1A01G004700	gene	1A	2849405	2847859	2850951	carboxyl-terminal peptidase, putative (DUF239)	NA	5.39115e+06	NA	-4336626	PF03080: Domain of unknown function (DUF239)	IPR004314: Neprosin	NA
TraesCS1A01G004800	gene	1A	2936426	2934676	2938176	Protein kinase family protein	NA	5.39115e+06	NA	-4249605	PF13947: Wall-associated receptor kinase galacturonan-binding; PF07645: Calcium-binding EGF domain; PF00069: Protein kinase domain	IPR000719: Protein kinase domain; IPR000742: EGF-like domain; IPR001881: EGF-like calcium-binding domain; IPR008271: Serine/threonine-protein kinase, active site; IPR009030: Growth factor receptor cysteine-rich domain; IPR011009: Protein kinase-like domain; IPR017441: Protein kinase, ATP binding site; IPR025287: Wall-associated receptor kinase, galacturonan-binding domain	GO:0004672 MF: protein kinase activity;GO:0005509 MF: calcium ion binding;GO:0005515 MF: protein binding;GO:0005524 MF: ATP binding;GO:0006468 BP: protein phosphorylation;GO:0030247 MF: polysaccharide binding
TraesCS1A01G004900	gene	1A	2943536	2942044	2945027	F-box/LRR-repeat protein	NA	5.39115e+06	NA	-4242495	PF13516: Leucine Rich repeat	IPR001611: Leucine-rich repeat; IPR006553: Leucine-rich repeat, cysteine-containing subtype; IPR032675: Leucine-rich repeat domain, L domain-like	GO:0005515 MF: protein binding
TraesCS1A01G005000	gene	1A	2975977	2975187	2976767	Leucine-rich repeat receptor-like protein kinase family protein, putative	NA	5.39115e+06	NA	-4210054	PF13855: Leucine rich repeat; PF00069: Protein kinase domain	IPR000719: Protein kinase domain; IPR001611: Leucine-rich repeat; IPR003591: Leucine-rich repeat, typical subtype; IPR011009: Protein kinase-like domain; IPR017441: Protein kinase, ATP binding site; IPR032675: Leucine-rich repeat domain, L domain-like	GO:0004672 MF: protein kinase activity;GO:0005515 MF: protein binding;GO:0005524 MF: ATP binding;GO:0006468 BP: protein phosphorylation
TraesCS1A01G005100	gene	1A	2980012	2978903	2981121	Charged multivesicular body protein 5	NA	5.39115e+06	NA	-4206019	PF03357: Snf7	IPR005024: Snf7 family	GO:0007034 BP: vacuolar transport
TraesCS1A01G005200	gene	1A	2984329	2982629	2986029	Receptor protein kinase, putative	NA	5.39115e+06	NA	-4201702	PF08263: Leucine rich repeat N-terminal domain; PF13855: Leucine rich repeat; PF00069: Protein kinase domain	IPR000719: Protein kinase domain; IPR001611: Leucine-rich repeat; IPR003591: Leucine-rich repeat, typical subtype; IPR008266: Tyrosine-protein kinase, active site; IPR011009: Protein kinase-like domain; IPR013210: Leucine-rich repeat-containing N-terminal, plant-type; IPR032675: Leucine-rich repeat domain, L domain-like	GO:0004672 MF: protein kinase activity;GO:0005515 MF: protein binding;GO:0005524 MF: ATP binding;GO:0006468 BP: protein phosphorylation
TraesCS1A01G005300	gene	1A	3014071	3013341	3014801	NA	NA	5.39115e+06	NA	-4171960	NA	NA	NA
TraesCS1A01G005400	gene	1A	3117838	3117199	3118478	APOLLO	NA	5.39115e+06	NA	-4068193	NA	IPR012337: Ribonuclease H-like domain; IPR013520: Exonuclease, RNase T/DNA polymerase III	GO:0003676 MF: nucleic acid binding
BS00026456_51	SNP	1A	3118424	3118424	3118424	--	--	5.39115e+06	NA	-4067607	NA	NA	NA
TraesCS1A01G005500	gene	1A	3120744	3120051	3121436	Translocase subunit seca	NA	5.39115e+06	NA	-4065287	NA	NA	NA
TraesCS1A01G005600	gene	1A	3259190	3256076	3262305	Transcription initiation factor TFIID subunit 6	NA	5.39115e+06	NA	-3926841	PF02969: TATA box binding protein associated factor (TAF); PF07571: TAF6 C-terminal HEAT repeat domain	IPR004823: TATA box binding protein associated factor (TAF); IPR009072: Histone-fold; IPR011442: TAF6, C-terminal HEAT repeat domain; IPR011989: Armadillo-like helical; IPR016024: Armadillo-type fold	GO:0005488 MF: binding;GO:0005634 CC: nucleus;GO:0006352 BP: DNA-templated transcription, initiation;GO:0046982 MF: protein heterodimerization activity;GO:0051090 BP: regulation of sequence-specific DNA binding transcription factor activity
TraesCS1A01G005700	gene	1A	3380698	3377984	3383413	E3 ubiquitin-protein ligase ORTHRUS 2	NA	5.39115e+06	NA	-3805333	PF13920: Zinc finger, C3HC4 type (RING finger); PF02182: SAD/SRA domain; PF13445: RING-type zinc-finger	IPR001841: Zinc finger, RING-type; IPR001965: Zinc finger, PHD-type; IPR003105: SRA-YDG; IPR011011: Zinc finger, FYVE/PHD-type; IPR013083: Zinc finger, RING/FYVE/PHD-type; IPR015947: PUA-like domain; IPR017907: Zinc finger, RING-type, conserved site; IPR019786: Zinc finger, PHD-type, conserved site; IPR019787: Zinc finger, PHD-finger; IPR027370: RING-type zinc-finger, LisH dimerisation motif	GO:0005515 MF: protein binding;GO:0008270 MF: zinc ion binding;GO:0042393 MF: histone binding
tplb0025b13_2054	SNP	1A	3388035	3388035	3388035	--	--	5.39115e+06	NA	-3797996	NA	NA	NA
TraesCS1A01G005800	gene	1A	3389048	3386287	3391808	Mei2-like protein	NA	5.39115e+06	NA	-3796983	PF00076: RNA recognition motif. (a.k.a. RRM, RBD, or RNP domain); PF13893: RNA recognition motif. (a.k.a. RRM, RBD, or RNP domain); PF04059: RNA recognition motif 2	IPR000504: RNA recognition motif domain; IPR007201: Mei2/Mei2-like, C-terminal RNA recognition motif	GO:0003676 MF: nucleic acid binding
wsnp_Ku_c1818_3557408	SNP	1A	3390451	3390451	3390451	--	--	5.39115e+06	NA	-3795580	NA	NA	NA
TraesCS1A01G005900	gene	1A	3448622	3447138	3450106	Charged multivesicular body protein 5	NA	5.39115e+06	NA	-3737409	PF03357: Snf7	IPR005024: Snf7 family	GO:0007034 BP: vacuolar transport
TraesCS1A01G006000	gene	1A	3453003	3451234	3454772	Leucine-rich repeat receptor-like protein kinase family protein, putative	NA	5.39115e+06	NA	-3733028	PF08263: Leucine rich repeat N-terminal domain; PF00560: Leucine Rich Repeat; PF13855: Leucine rich repeat; PF07714: Protein tyrosine kinase	IPR000719: Protein kinase domain; IPR001245: Serine-threonine/tyrosine-protein kinase, catalytic domain; IPR001611: Leucine-rich repeat; IPR003591: Leucine-rich repeat, typical subtype; IPR011009: Protein kinase-like domain; IPR013210: Leucine-rich repeat-containing N-terminal, plant-type; IPR017441: Protein kinase, ATP binding site; IPR032675: Leucine-rich repeat domain, L domain-like	GO:0004672 MF: protein kinase activity;GO:0005515 MF: protein binding;GO:0005524 MF: ATP binding;GO:0006468 BP: protein phosphorylation
TraesCS1A01G006100	gene	1A	3464068	3462554	3465581	carboxyl-terminal peptidase, putative (DUF239)	NA	5.39115e+06	NA	-3721963	PF03080: Domain of unknown function (DUF239)	IPR004314: Neprosin	NA
TraesCS1A01G006200	gene	1A	3490084	3488355	3491814	Receptor protein kinase, putative	NA	5.39115e+06	NA	-3695947	PF08263: Leucine rich repeat N-terminal domain; PF13855: Leucine rich repeat; PF00069: Protein kinase domain	IPR000719: Protein kinase domain; IPR001611: Leucine-rich repeat; IPR003591: Leucine-rich repeat, typical subtype; IPR008266: Tyrosine-protein kinase, active site; IPR011009: Protein kinase-like domain; IPR013210: Leucine-rich repeat-containing N-terminal, plant-type; IPR017441: Protein kinase, ATP binding site; IPR032675: Leucine-rich repeat domain, L domain-like	GO:0004672 MF: protein kinase activity;GO:0005515 MF: protein binding;GO:0005524 MF: ATP binding;GO:0006468 BP: protein phosphorylation
TraesCS1A01G006300	gene	1A	3502190	3500451	3503929	Receptor protein kinase, putative	NA	5.39115e+06	NA	-3683841	PF08263: Leucine rich repeat N-terminal domain; PF00560: Leucine Rich Repeat; PF13855: Leucine rich repeat; PF00069: Protein kinase domain	IPR000719: Protein kinase domain; IPR001611: Leucine-rich repeat; IPR003591: Leucine-rich repeat, typical subtype; IPR008266: Tyrosine-protein kinase, active site; IPR011009: Protein kinase-like domain; IPR013210: Leucine-rich repeat-containing N-terminal, plant-type; IPR017441: Protein kinase, ATP binding site; IPR032675: Leucine-rich repeat domain, L domain-like	GO:0004672 MF: protein kinase activity;GO:0005515 MF: protein binding;GO:0005524 MF: ATP binding;GO:0006468 BP: protein phosphorylation
TraesCS1A01G006400	gene	1A	3532068	3531339	3532796	NA	NA	5.39115e+06	NA	-3653963	NA	NA	NA
TraesCS1A01G006500	gene	1A	3580756	3579010	3582502	Receptor protein kinase, putative	NA	5.39115e+06	NA	-3605275	PF08263: Leucine rich repeat N-terminal domain; PF00560: Leucine Rich Repeat; PF13855: Leucine rich repeat; PF00069: Protein kinase domain	IPR000719: Protein kinase domain; IPR001611: Leucine-rich repeat; IPR003591: Leucine-rich repeat, typical subtype; IPR008266: Tyrosine-protein kinase, active site; IPR011009: Protein kinase-like domain; IPR013210: Leucine-rich repeat-containing N-terminal, plant-type; IPR017441: Protein kinase, ATP binding site; IPR032675: Leucine-rich repeat domain, L domain-like	GO:0004672 MF: protein kinase activity;GO:0005515 MF: protein binding;GO:0005524 MF: ATP binding;GO:0006468 BP: protein phosphorylation
TraesCS1A01G006600	gene	1A	3612861	3612212	3613510	NA	NA	5.39115e+06	NA	-3573170	NA	NA	NA
TraesCS1A01G006700	gene	1A	3616572	3614765	3618379	Disease resistance protein (TIR-NBS-LRR class) family	NA	5.39115e+06	NA	-3569459	PF00931: NB-ARC domain	IPR002182: NB-ARC; IPR011991: Winged helix-turn-helix DNA-binding domain; IPR027417: P-loop containing nucleoside triphosphate hydrolase; IPR032675: Leucine-rich repeat domain, L domain-like	GO:0043531 MF: ADP binding
TraesCS1A01G006800	gene	1A	3655562	3653747	3657378	Receptor protein kinase, putative	NA	5.39115e+06	NA	-3530469	PF08263: Leucine rich repeat N-terminal domain; PF13855: Leucine rich repeat; PF12799: Leucine Rich repeats (2 copies); PF00560: Leucine Rich Repeat; PF00069: Protein kinase domain	IPR000719: Protein kinase domain; IPR001611: Leucine-rich repeat; IPR003591: Leucine-rich repeat, typical subtype; IPR008266: Tyrosine-protein kinase, active site; IPR011009: Protein kinase-like domain; IPR013210: Leucine-rich repeat-containing N-terminal, plant-type; IPR017441: Protein kinase, ATP binding site; IPR025875: Leucine rich repeat 4; IPR032675: Leucine-rich repeat domain, L domain-like	GO:0004672 MF: protein kinase activity;GO:0005515 MF: protein binding;GO:0005524 MF: ATP binding;GO:0006468 BP: protein phosphorylation
TraesCS1A01G006900	gene	1A	3670074	3669097	3671050	Receptor protein kinase, putative	NA	5.39115e+06	NA	-3515957	PF13855: Leucine rich repeat; PF00069: Protein kinase domain	IPR000719: Protein kinase domain; IPR001611: Leucine-rich repeat; IPR003591: Leucine-rich repeat, typical subtype; IPR008266: Tyrosine-protein kinase, active site; IPR011009: Protein kinase-like domain; IPR017441: Protein kinase, ATP binding site; IPR032675: Leucine-rich repeat domain, L domain-like	GO:0004672 MF: protein kinase activity;GO:0005515 MF: protein binding;GO:0005524 MF: ATP binding;GO:0006468 BP: protein phosphorylation
TraesCS1A01G007000	gene	1A	3678788	3677964	3679612	Receptor protein kinase, putative	NA	5.39115e+06	NA	-3507243	PF12799: Leucine Rich repeats (2 copies); PF13855: Leucine rich repeat; PF00069: Protein kinase domain	IPR000719: Protein kinase domain; IPR001611: Leucine-rich repeat; IPR003591: Leucine-rich repeat, typical subtype; IPR008266: Tyrosine-protein kinase, active site; IPR011009: Protein kinase-like domain; IPR017441: Protein kinase, ATP binding site; IPR025875: Leucine rich repeat 4; IPR032675: Leucine-rich repeat domain, L domain-like	GO:0004672 MF: protein kinase activity;GO:0005515 MF: protein binding;GO:0005524 MF: ATP binding;GO:0006468 BP: protein phosphorylation
TraesCS1A01G007100	gene	1A	3699996	3699028	3700965	Receptor protein kinase, putative	NA	5.39115e+06	NA	-3486035	PF00560: Leucine Rich Repeat; PF00069: Protein kinase domain	IPR000719: Protein kinase domain; IPR001611: Leucine-rich repeat; IPR008266: Tyrosine-protein kinase, active site; IPR011009: Protein kinase-like domain; IPR017441: Protein kinase, ATP binding site; IPR032675: Leucine-rich repeat domain, L domain-like	GO:0004672 MF: protein kinase activity;GO:0005515 MF: protein binding;GO:0005524 MF: ATP binding;GO:0006468 BP: protein phosphorylation
BS00059422_51	SNP	1A	3760728	3760728	3760728	--	--	5.39115e+06	NA	-3425303	NA	NA	NA
TraesCS1A01G007200	gene	1A	3776928	3776618	3777238	Gamma-gliadin	NA	5.39115e+06	NA	-3409103	PF13016: Cys-rich Gliadin N-terminal	IPR001954: Gliadin/LMW glutenin; IPR016140: Bifunctional inhibitor/plant lipid transfer protein/seed storage helical domain	GO:0045735 MF: nutrient reservoir activity
TraesCS1A01G007300	gene	1A	3846466	3845783	3847150	Gamma-gliadin	NA	5.39115e+06	NA	-3339565	PF13016: Cys-rich Gliadin N-terminal	IPR001954: Gliadin/LMW glutenin; IPR016140: Bifunctional inhibitor/plant lipid transfer protein/seed storage helical domain	GO:0045735 MF: nutrient reservoir activity
TraesCS1A01G007400	gene	1A	4037760	4033339	4042181	Gamma-gliadin	NA	5.39115e+06	NA	-3148271	PF13016: Cys-rich Gliadin N-terminal	IPR001954: Gliadin/LMW glutenin; IPR016140: Bifunctional inhibitor/plant lipid transfer protein/seed storage helical domain	GO:0045735 MF: nutrient reservoir activity
TraesCS1A01G007500	gene	1A	4047040	4045758	4048321	Peptidyl-prolyl cis-trans isomerase	NA	5.39115e+06	NA	-3138991	PF00160: Cyclophilin type peptidyl-prolyl cis-trans isomerase/CLD	IPR002130: Cyclophilin-type peptidyl-prolyl cis-trans isomerase domain; IPR020892: Cyclophilin-type peptidyl-prolyl cis-trans isomerase, conserved site; IPR029000: Cyclophilin-like domain	GO:0000413 BP: protein peptidyl-prolyl isomerization;GO:0003755 MF: peptidyl-prolyl cis-trans isomerase activity;GO:0006457 BP: protein folding
IACX2941	SNP	1A	4048022	4048022	4048022	--	--	5.39115e+06	NA	-3138009	NA	NA	NA
TraesCS1A01G007600	gene	1A	4048128	4047966	4048290	Chromosomal replication initiator protein DnaA	NA	5.39115e+06	NA	-3137903	NA	NA	NA
TraesCS1A01G007700	gene	1A	4053532	4053167	4053896	Gamma gliadin	NA	5.39115e+06	NA	-3132499	PF13016: Cys-rich Gliadin N-terminal	IPR001954: Gliadin/LMW glutenin; IPR016140: Bifunctional inhibitor/plant lipid transfer protein/seed storage helical domain	GO:0045735 MF: nutrient reservoir activity
TraesCS1A01G007800	gene	1A	4054851	4054742	4054960	transmembrane protein, putative (DUF 3339)	NA	5.39115e+06	NA	-3131180	PF11820: Protein of unknown function (DUF3339)	IPR021775: Protein of unknown function DUF3339	NA
TraesCS1A01G007900	gene	1A	4063302	4063197	4063406	transmembrane protein, putative (DUF 3339)	NA	5.39115e+06	NA	-3122729	PF11820: Protein of unknown function (DUF3339)	IPR021775: Protein of unknown function DUF3339	NA
TraesCS1A01G008000	gene	1A	4202902	4202215	4203588	Low molecular weight glutenin subunit	NA	5.39115e+06	NA	-2983129	PF13016: Cys-rich Gliadin N-terminal	IPR001954: Gliadin/LMW glutenin; IPR016140: Bifunctional inhibitor/plant lipid transfer protein/seed storage helical domain	GO:0045735 MF: nutrient reservoir activity
TraesCS1A01G008100	gene	1A	4499990	4497769	4502210	Powdery mildew resistance protein	NA	5.39115e+06	NA	-2686041	PF00931: NB-ARC domain	IPR002182: NB-ARC; IPR011991: Winged helix-turn-helix DNA-binding domain; IPR027417: P-loop containing nucleoside triphosphate hydrolase; IPR032675: Leucine-rich repeat domain, L domain-like	GO:0043531 MF: ADP binding
Ku_c28007_1398	SNP	1A	4500574	4500574	4500574	--	--	5.39115e+06	NA	-2685457	NA	NA	NA
TraesCS1A01G008200	gene	1A	4503131	4502857	4503405	MICOS complex subunit Mic25	NA	5.39115e+06	NA	-2682900	NA	NA	NA
TraesCS1A01G008300	gene	1A	4552276	4549923	4554630	Pm3-like disease resistance protein	NA	5.39115e+06	NA	-2633755	PF00931: NB-ARC domain	IPR002182: NB-ARC; IPR011991: Winged helix-turn-helix DNA-binding domain; IPR027417: P-loop containing nucleoside triphosphate hydrolase; IPR032675: Leucine-rich repeat domain, L domain-like	GO:0043531 MF: ADP binding
TraesCS1A01G008400	gene	1A	4804910	4804373	4805448	2-oxoglutarate (2OG) and Fe(II)-dependent oxygenase superfamily protein	NA	5.39115e+06	NA	-2381121	PF14226: non-haem dioxygenase in morphine synthesis N-terminal; PF03171: 2OG-Fe(II) oxygenase superfamily	IPR005123: Oxoglutarate/iron-dependent dioxygenase; IPR026992: Non-haem dioxygenase N-terminal domain; IPR027443: Isopenicillin N synthase-like	GO:0016491 MF: oxidoreductase activity;GO:0055114 BP: oxidation-reduction process
TraesCS1A01G008500	gene	1A	4812238	4811529	4812947	HXXXD-type acyl-transferase family protein	NA	5.39115e+06	NA	-2373793	PF02458: Transferase family	IPR003480: Transferase	GO:0016747 MF: transferase activity, transferring acyl groups other than amino-acyl groups
BS00023130_51	SNP	1A	5024234	5024234	5024234	--	--	5.39115e+06	NA	-2161797	NA	NA	NA
TraesCS1A01G008600	gene	1A	5026688	5024088	5029289	Terpene synthase	NA	5.39115e+06	NA	-2159343	PF01397: Terpene synthase, N-terminal domain; PF03936: Terpene synthase family, metal binding domain	IPR001906: Terpene synthase, N-terminal domain; IPR005630: Terpene synthase, metal-binding domain; IPR008930: Terpenoid cyclases/protein prenyltransferase alpha-alpha toroid; IPR008949: Isoprenoid synthase domain	GO:0000287 MF: magnesium ion binding;GO:0008152 BP: metabolic process;GO:0010333 MF: terpene synthase activity;GO:0016829 MF: lyase activity
TraesCS1A01G008700	gene	1A	5133177	5132408	5133946	Dynactin subunit 4	NA	5.39115e+06	NA	-2052854	NA	NA	NA
TraesCS1A01G008800	gene	1A	5152872	5152560	5153185	Dirigent protein	NA	5.39115e+06	NA	-2033159	PF03018: Dirigent-like protein	IPR004265: Plant disease resistance response protein	NA
TraesCS1A01G008900	gene	1A	5234578	5233610	5235545	Photoactivated adenylate cyclase subunit alpha	NA	5.39115e+06	NA	-1951453	NA	NA	NA
TraesCS1A01G009000	gene	1A	5492950	5491119	5494781	Ankyrin repeat family protein	NA	5.39115e+06	NA	-1693081	PF12796: Ankyrin repeats (3 copies); PF13606: Ankyrin repeat	IPR002110: Ankyrin repeat; IPR011990: Tetratricopeptide-like helical domain; IPR013026: Tetratricopeptide repeat-containing domain; IPR019734: Tetratricopeptide repeat; IPR020683: Ankyrin repeat-containing domain	GO:0005515 MF: protein binding
TraesCS1A01G009100	gene	1A	5499446	5499172	5499720	MICOS complex subunit Mic25	NA	5.39115e+06	NA	-1686585	NA	NA	NA
TraesCS1A01G009200	gene	1A	5500924	5500650	5501198	MICOS complex subunit Mic25	NA	5.39115e+06	NA	-1685107	NA	NA	NA
TraesCS1A01G009300	gene	1A	5504093	5502205	5505981	Pm3-like disease resistance protein	NA	5.39115e+06	NA	-1681938	PF00931: NB-ARC domain	IPR002182: NB-ARC; IPR011991: Winged helix-turn-helix DNA-binding domain; IPR027417: P-loop containing nucleoside triphosphate hydrolase; IPR032675: Leucine-rich repeat domain, L domain-like	GO:0043531 MF: ADP binding
TraesCS1A01G009400	gene	1A	5647830	5645613	5650046	Pm3-like disease resistance protein	NA	5.39115e+06	NA	-1538201	PF00931: NB-ARC domain	IPR002182: NB-ARC; IPR011991: Winged helix-turn-helix DNA-binding domain; IPR027417: P-loop containing nucleoside triphosphate hydrolase; IPR032675: Leucine-rich repeat domain, L domain-like	GO:0043531 MF: ADP binding
TraesCS1A01G009500	gene	1A	5873069	5871427	5874711	Receptor-kinase, putative	NA	5.39115e+06	NA	-1312962	PF08263: Leucine rich repeat N-terminal domain; PF13855: Leucine rich repeat; PF00069: Protein kinase domain	IPR000719: Protein kinase domain; IPR001611: Leucine-rich repeat; IPR003591: Leucine-rich repeat, typical subtype; IPR008271: Serine/threonine-protein kinase, active site; IPR011009: Protein kinase-like domain; IPR013210: Leucine-rich repeat-containing N-terminal, plant-type; IPR017441: Protein kinase, ATP binding site; IPR032675: Leucine-rich repeat domain, L domain-like	GO:0004672 MF: protein kinase activity;GO:0005515 MF: protein binding;GO:0005524 MF: ATP binding;GO:0006468 BP: protein phosphorylation
TraesCS1A01G009600	gene	1A	6010088	6008284	6011891	Pm3-like disease resistance protein	NA	5.39115e+06	NA	-1175943	PF00931: NB-ARC domain	IPR002182: NB-ARC; IPR011991: Winged helix-turn-helix DNA-binding domain; IPR027417: P-loop containing nucleoside triphosphate hydrolase; IPR032675: Leucine-rich repeat domain, L domain-like	GO:0043531 MF: ADP binding
TraesCS1A01G009700	gene	1A	6023146	6022856	6023436	Histone-lysine N-methyltransferase	NA	5.39115e+06	NA	-1162885	NA	NA	NA
TraesCS1A01G009800	gene	1A	6070496	6068969	6072023	NA	NA	5.39115e+06	NA	-1115535	NA	NA	NA
TraesCS1A01G009900	gene	1A	6155524	6152712	6158337	Disease resistance protein (NBS-LRR class) family	NA	5.39115e+06	NA	-1030507	PF00931: NB-ARC domain	IPR002182: NB-ARC; IPR011991: Winged helix-turn-helix DNA-binding domain; IPR027417: P-loop containing nucleoside triphosphate hydrolase; IPR032675: Leucine-rich repeat domain, L domain-like	GO:0043531 MF: ADP binding
TraesCS1A01G010000	gene	1A	6223964	6223835	6224092	non-photochemical quenching 1	NA	5.39115e+06	NA	-962067	NA	NA	NA
TraesCS1A01G010100	gene	1A	6294494	6294153	6294835	Pm3-like disease resistance protein	NA	5.39115e+06	NA	-891537	NA	IPR032675: Leucine-rich repeat domain, L domain-like	NA
TraesCS1A01G010200	gene	1A	6321045	6317837	6324253	Glucan 1,3-beta-glucosidase	NA	5.39115e+06	NA	-864986	PF00150: Cellulase (glycosyl hydrolase family 5)	IPR001547: Glycoside hydrolase, family 5; IPR008999: Actin cross-linking; IPR017853: Glycoside hydrolase superfamily; IPR018087: Glycoside hydrolase, family 5, conserved site	GO:0004553 MF: hydrolase activity, hydrolyzing O-glycosyl compounds;GO:0005975 BP: carbohydrate metabolic process
Kukri_c8390_1102	SNP	1A	6323705	6323705	6323705	--	--	5.39115e+06	NA	-862326	NA	NA	NA
TraesCS1A01G010300	gene	1A	6335628	6335354	6335902	MICOS complex subunit Mic25	NA	5.39115e+06	NA	-850403	NA	NA	NA
TraesCS1A01G010400	gene	1A	6338950	6336596	6341304	Pm3-like disease resistance protein	NA	5.39115e+06	NA	-847081	PF00931: NB-ARC domain	IPR001611: Leucine-rich repeat; IPR002182: NB-ARC; IPR011991: Winged helix-turn-helix DNA-binding domain; IPR027417: P-loop containing nucleoside triphosphate hydrolase; IPR032675: Leucine-rich repeat domain, L domain-like	GO:0005515 MF: protein binding;GO:0043531 MF: ADP binding
TraesCS1A01G010500	gene	1A	6422854	6422215	6423492	Cellulose synthase-like protein	NA	5.39115e+06	NA	-763177	PF13632: Glycosyl transferase family group 2	IPR001173: Glycosyltransferase 2-like; IPR029044: Nucleotide-diphospho-sugar transferases	NA
TraesCS1A01G010600	gene	1A	6438694	6438286	6439101	Dirigent protein	NA	5.39115e+06	NA	-747337	PF03018: Dirigent-like protein	IPR004265: Plant disease resistance response protein	NA
TraesCS1A01G010700	gene	1A	6473754	6472656	6474852	Ribosomal RNA small subunit methyltransferase NEP1	NA	5.39115e+06	NA	-712277	PF03587: EMG1/NEP1 methyltransferase	IPR005304: Ribosomal biogenesis, methyltransferase, EMG1/NEP1; IPR029028: Alpha/beta knot methyltransferases	GO:0008168 MF: methyltransferase activity
TraesCS1A01G010800	gene	1A	6498986	6497878	6500095	Dirigent protein	NA	5.39115e+06	NA	-687045	PF03018: Dirigent-like protein; PF01419: Jacalin-like lectin domain	IPR001229: Jacalin-like lectin domain; IPR004265: Plant disease resistance response protein	NA
TraesCS1A01G010900	gene	1A	6540279	6517870	6562688	Low molecular weight glutenin subunit	NA	5.39115e+06	NA	-645752	PF13016: Cys-rich Gliadin N-terminal	IPR001954: Gliadin/LMW glutenin; IPR016140: Bifunctional inhibitor/plant lipid transfer protein/seed storage helical domain	GO:0045735 MF: nutrient reservoir activity
TraesCS1A01G011000	gene	1A	6555693	6555457	6555929	SET domain-containing protein	NA	5.39115e+06	NA	-630338	NA	NA	NA
TraesCS1A01G011100	gene	1A	6566557	6566237	6566877	30S ribosomal protein S19	NA	5.39115e+06	NA	-619474	PF00203: Ribosomal protein S19	IPR002222: Ribosomal protein S19/S15; IPR023575: Ribosomal protein S19, superfamily	GO:0003735 MF: structural constituent of ribosome;GO:0005840 CC: ribosome;GO:0006412 BP: translation
TraesCS1A01G011200	gene	1A	6572764	6570208	6575321	Serine/threonine-protein kinase 19	NA	5.39115e+06	NA	-613267	PF10494: Serine-threonine protein kinase 19	IPR018865: Serine-threonine protein kinase 19	NA
TraesCS1A01G011300	gene	1A	6655059	6654735	6655383	Dirigent protein	NA	5.39115e+06	NA	-530972	PF01419: Jacalin-like lectin domain	IPR001229: Jacalin-like lectin domain	NA
TraesCS1A01G011400	gene	1A	6762562	6760941	6764183	bZIP transcription factor, putative (DUF1664)	NA	5.39115e+06	NA	-423469	PF07889: Protein of unknown function (DUF1664)	IPR012458: Protein of unknown function DUF1664	NA
TraesCS1A01G011500	gene	1A	6765346	6765240	6765452	Cytochrome oxidase assembly 3, mitochondrial	NA	5.39115e+06	NA	-420685	NA	NA	NA
TraesCS1A01G011600	gene	1A	6766448	6766340	6766555	cytochrome oxidase assembly protein	NA	5.39115e+06	NA	-419583	NA	NA	NA
TraesCS1A01G011700	gene	1A	6773724	6773469	6773978	RING/U-box superfamily protein	NA	5.39115e+06	NA	-412307	PF13639: Ring finger domain	IPR001841: Zinc finger, RING-type; IPR013083: Zinc finger, RING/FYVE/PHD-type	GO:0005515 MF: protein binding;GO:0008270 MF: zinc ion binding
TraesCS1A01G011800	gene	1A	6790946	6788571	6793320	Formin-like protein	NA	5.39115e+06	NA	-395085	PF02181: Formin Homology 2 Domain	IPR015425: Formin, FH2 domain	NA
TraesCS1A01G011900	gene	1A	6885396	6883652	6887141	Protein kinase	NA	5.39115e+06	NA	-300635	PF13947: Wall-associated receptor kinase galacturonan-binding; PF07714: Protein tyrosine kinase	IPR000719: Protein kinase domain; IPR000742: EGF-like domain; IPR001245: Serine-threonine/tyrosine-protein kinase, catalytic domain; IPR001881: EGF-like calcium-binding domain; IPR011009: Protein kinase-like domain; IPR017441: Protein kinase, ATP binding site; IPR018097: EGF-like calcium-binding, conserved site; IPR025287: Wall-associated receptor kinase, galacturonan-binding domain	GO:0004672 MF: protein kinase activity;GO:0005509 MF: calcium ion binding;GO:0005515 MF: protein binding;GO:0005524 MF: ATP binding;GO:0006468 BP: protein phosphorylation;GO:0030247 MF: polysaccharide binding
TraesCS1A01G012000	gene	1A	6901267	6899512	6903022	Protein kinase	NA	5.39115e+06	NA	-284764	PF13947: Wall-associated receptor kinase galacturonan-binding; PF07714: Protein tyrosine kinase	IPR000719: Protein kinase domain; IPR000742: EGF-like domain; IPR001245: Serine-threonine/tyrosine-protein kinase, catalytic domain; IPR001881: EGF-like calcium-binding domain; IPR008271: Serine/threonine-protein kinase, active site; IPR011009: Protein kinase-like domain; IPR017441: Protein kinase, ATP binding site; IPR018097: EGF-like calcium-binding, conserved site; IPR025287: Wall-associated r…	GO:0004672 MF: protein kinase activity;GO:0005509 MF: calcium ion binding;GO:0005515 MF: protein binding;GO:0005524 MF: ATP binding;GO:0006468 BP: protein phosphorylation;GO:0030247 MF: polysaccharide binding
TraesCS1A01G012100	gene	1A	6915016	6914044	6915989	Kinase-like protein	NA	5.39115e+06	NA	-271015	PF00069: Protein kinase domain	IPR000719: Protein kinase domain; IPR008271: Serine/threonine-protein kinase, active site; IPR011009: Protein kinase-like domain	GO:0004672 MF: protein kinase activity;GO:0005524 MF: ATP binding;GO:0006468 BP: protein phosphorylation
TraesCS1A01G012200	gene	1A	7101059	7100687	7101431	aluminum induced protein with YGL and LRDR motifs	NA	5.39115e+06	NA	-84972	NA	NA	NA
TraesCS1A01G012300	gene	1A	7108838	7108623	7109053	Homoserine kinase	NA	5.39115e+06	NA	-77193	NA	NA	NA
TraesCS1A01G012400	gene	1A	7114693	7114077	7115309	NA	NA	5.39115e+06	NA	-71338	NA	NA	NA
TraesCS1A01G012500	gene	1A	7181692	7178341	7185043	Transforming growth factor-beta receptor-associated protein 1	NA	5.39115e+06	NA	-4339	PF00780: CNH domain; PF10366: Vacuolar sorting protein 39 domain 1; PF00637: Region in Clathrin and VPS; PF10367: Vacuolar sorting protein 39 domain 2	IPR000547: Clathrin, heavy chain/VPS, 7-fold repeat; IPR001180: Citron homology (CNH) domain; IPR011990: Tetratricopeptide-like helical domain; IPR015943: WD40/YVTN repeat-like-containing domain; IPR019452: Vacuolar sorting protein 39/Transforming growth factor beta receptor-associated domain 1; IPR019453: Vacuolar sorting protein 39/Transforming growth factor beta receptor-associated domain 2	GO:0005515 MF: protein binding;GO:0006886 BP: intracellular protein transport;GO:0016192 BP: vesicle-mediated transport
Kukri_rep_c102231_265	SNP	1A	7181881	7181881	7181881	--	--	5.39115e+06	NA	-4150	NA	NA	NA
wsnp_Ex_c2868_5293115	SNP	1A	7184499	7184499	7184499	--	--	5.39115e+06	NA	-1532	NA	NA	NA
BS00085345_51	SNP	1A	7184741	7184741	7184741	--	--	5.39115e+06	NA	-1290	NA	NA	NA
wsnp_Ex_c2868_5293485	SNP	1A	7184821	7184821	7184821	--	--	5.39115e+06	NA	-1210	NA	NA	NA
TraesCS1A01G012600	gene	1A	7186002	7185497	7186507	Leucine-rich repeat receptor-like protein kinase family protein	NA	5.39115e+06	NA	-29	PF08263: Leucine rich repeat N-terminal domain; PF00560: Leucine Rich Repeat	IPR001611: Leucine-rich repeat; IPR013210: Leucine-rich repeat-containing N-terminal, plant-type; IPR032675: Leucine-rich repeat domain, L domain-like	GO:0005515 MF: protein binding
RAC875_c30657_82	associated SNP	1A	7186031	7186031	7186031	Temperature Response	intersection 6: (T[min])	5.39115e+06	0	0	NA	NA	NA
TraesCS1A01G012700	gene	1A	7229465	7228989	7229941	Fatty acid oxidation complex subunit alpha	NA	5.39115e+06	43434	-1893533	PF00378: Enoyl-CoA hydratase/isomerase	IPR001753: Crotonase superfamily; IPR029045: ClpP/crotonase-like domain	GO:0003824 MF: catalytic activity;GO:0008152 BP: metabolic process
TraesCS1A01G012800	gene	1A	7275179	7274827	7275531	Fatty acid oxidation complex subunit alpha	NA	5.39115e+06	89148	-1847819	PF00378: Enoyl-CoA hydratase/isomerase	IPR001753: Crotonase superfamily; IPR029045: ClpP/crotonase-like domain	GO:0003824 MF: catalytic activity;GO:0008152 BP: metabolic process
TraesCS1A01G012900	gene	1A	7278178	7277250	7279106	Fatty acid oxidation complex subunit alpha	NA	5.39115e+06	92147	-1844820	PF00378: Enoyl-CoA hydratase/isomerase	IPR001753: Crotonase superfamily; IPR029045: ClpP/crotonase-like domain	GO:0003824 MF: catalytic activity;GO:0008152 BP: metabolic process
TraesCS1A01G013000	gene	1A	7288455	7282465	7294445	Disease resistance family protein	NA	5.39115e+06	102424	-1834543	PF00931: NB-ARC domain	IPR002182: NB-ARC; IPR011991: Winged helix-turn-helix DNA-binding domain; IPR027417: P-loop containing nucleoside triphosphate hydrolase; IPR032675: Leucine-rich repeat domain, L domain-like	GO:0043531 MF: ADP binding
BS00073243_51	SNP	1A	7292714	7292714	7292714	--	--	5.39115e+06	106683	-1830284	NA	NA	NA
BS00056550_51	SNP	1A	7294614	7294614	7294614	--	--	5.39115e+06	108583	-1828384	NA	NA	NA
TraesCS1A01G013100	gene	1A	7311984	7311700	7312269	MADS-box transcription factor family protein	NA	5.39115e+06	125953	-1811014	PF00319: SRF-type transcription factor (DNA-binding and dimerisation domain)	IPR002100: Transcription factor, MADS-box	GO:0003677 MF: DNA binding;GO:0046983 MF: protein dimerization activity
TraesCS1A01G013200	gene	1A	7320310	7315158	7325463	Ankyrin repeat protein family-like protein	NA	5.39115e+06	134279	-1802688	PF12796: Ankyrin repeats (3 copies); PF13857: Ankyrin repeats (many copies); PF13962: Domain of unknown function	IPR002110: Ankyrin repeat; IPR020683: Ankyrin repeat-containing domain; IPR026961: PGG domain	GO:0005515 MF: protein binding
TraesCS1A01G013300	gene	1A	7522434	7522337	7522531	Transketolase family protein	NA	5.39115e+06	336403	-1600564	NA	NA	NA
TraesCS1A01G013400	gene	1A	7526150	7525852	7526447	UDP-glycosyltransferase 72E3	NA	5.39115e+06	340119	-1596848	NA	NA	NA
TraesCS1A01G013500	gene	1A	7536424	7536121	7536726	DNA-directed RNA polymerase subunit	NA	5.39115e+06	350393	-1586574	NA	NA	NA
TraesCS1A01G013600	gene	1A	7642884	7642717	7643050	Defensin	NA	5.39115e+06	456853	-1480114	PF00304: Gamma-thionin family	IPR003614: Knottin, scorpion toxin-like; IPR008176: Defensin, plant	GO:0006952 BP: defense response
BS00023201_51	SNP	1A	7643152	7643152	7643152	--	--	5.39115e+06	457121	-1479846	NA	NA	NA
TraesCS1A01G013700	gene	1A	7652936	7651806	7654067	U-box domain protein	NA	5.39115e+06	466905	-1470062	PF04564: U-box domain	IPR003613: U box domain; IPR011990: Tetratricopeptide-like helical domain; IPR013026: Tetratricopeptide repeat-containing domain; IPR013083: Zinc finger, RING/FYVE/PHD-type; IPR019734: Tetratricopeptide repeat	GO:0004842 MF: ubiquitin-protein transferase activity;GO:0005515 MF: protein binding;GO:0016567 BP: protein ubiquitination
wsnp_CAP11_c710_458019	SNP	1A	7657680	7657680	7657680	--	--	5.39115e+06	471649	-1465318	NA	NA	NA
BS00022355_51	SNP	1A	7658829	7658829	7658829	--	--	5.39115e+06	472798	-1464169	NA	NA	NA
Kukri_c2332_1093	SNP	1A	7660166	7660166	7660166	--	--	5.39115e+06	474135	-1462832	NA	NA	NA
TraesCS1A01G013800	gene	1A	7663626	7657370	7669881	Methionine S-methyltransferase	NA	5.39115e+06	477595	-1459372	PF13847: Methyltransferase domain; PF00155: Aminotransferase class I and II	IPR004839: Aminotransferase, class I/classII; IPR015421: Pyridoxal phosphate-dependent transferase, major region, subdomain 1; IPR015422: Pyridoxal phosphate-dependent transferase, subdomain 2; IPR015424: Pyridoxal phosphate-dependent transferase; IPR025714: Methyltransferase domain; IPR025779: Methionine S-methyltransferase; IPR029063: S-adenosyl-L-methionine-dependent methyltransferase	GO:0003824 MF: catalytic activity;GO:0008168 MF: methyltransferase activity;GO:0009058 BP: biosynthetic process;GO:0030170 MF: pyridoxal phosphate binding
TraesCS1A01G013900	gene	1A	7676551	7675876	7677226	Glutathione s-transferase	NA	5.39115e+06	490520	-1446447	PF02798: Glutathione S-transferase, N-terminal domain; PF00043: Glutathione S-transferase, C-terminal domain	IPR004045: Glutathione S-transferase, N-terminal; IPR004046: Glutathione S-transferase, C-terminal; IPR010987: Glutathione S-transferase, C-terminal-like; IPR012336: Thioredoxin-like fold	GO:0005515 MF: protein binding
TraesCS1A01G014000	gene	1A	7685468	7685295	7685641	Defensin	NA	5.39115e+06	499437	-1437530	PF00304: Gamma-thionin family	IPR003614: Knottin, scorpion toxin-like; IPR008176: Defensin, plant	GO:0006952 BP: defense response
TraesCS1A01G014100	gene	1A	7697741	7697292	7698190	Defensin	NA	5.39115e+06	511710	-1425257	PF00304: Gamma-thionin family	IPR003614: Knottin, scorpion toxin-like; IPR008176: Defensin, plant	GO:0006952 BP: defense response
TraesCS1A01G014200	gene	1A	7777765	7777485	7778045	NA	NA	5.39115e+06	591734	-1345233	NA	NA	NA
TraesCS1A01G014300	gene	1A	7812218	7811031	7813406	C2 calcium/lipid-binding and GRAM domain protein	NA	5.39115e+06	626187	-1310780	PF00168: C2 domain; PF08372: Plant phosphoribosyltransferase C-terminal	IPR000008: C2 domain; IPR013583: Phosphoribosyltransferase C-terminal	GO:0005515 MF: protein binding
TraesCS1A01G014400	gene	1A	7830605	7830271	7830939	Serine/threonine-protein kinase	NA	5.39115e+06	644574	-1292393	PF00069: Protein kinase domain	IPR000719: Protein kinase domain; IPR008271: Serine/threonine-protein kinase, active site; IPR011009: Protein kinase-like domain	GO:0004672 MF: protein kinase activity;GO:0005524 MF: ATP binding;GO:0006468 BP: protein phosphorylation
TraesCS1A01G014500	gene	1A	7835950	7834685	7837216	Serine/threonine-protein kinase	NA	5.39115e+06	649919	-1287048	PF01453: D-mannose binding lectin; PF00954: S-locus glycoprotein domain; PF08276: PAN-like domain; PF00069: Protein kinase domain	IPR000719: Protein kinase domain; IPR000858: S-locus glycoprotein domain; IPR001480: Bulb-type lectin domain; IPR003609: PAN/Apple domain; IPR008271: Serine/threonine-protein kinase, active site; IPR011009: Protein kinase-like domain; IPR017441: Protein kinase, ATP binding site; IPR024171: S-receptor-like serine/threonine-protein kinase	GO:0004672 MF: protein kinase activity;GO:0004674 MF: protein serine/threonine kinase activity;GO:0005524 MF: ATP binding;GO:0006468 BP: protein phosphorylation;GO:0048544 BP: recognition of pollen
TraesCS1A01G014600	gene	1A	7852940	7852766	7853114	NA	NA	5.39115e+06	666909	-1270058	NA	NA	NA
TraesCS1A01G014700	gene	1A	7957122	7956960	7957283	Transducin/WD40 repeat-like superfamily protein	NA	5.39115e+06	771091	-1165876	NA	NA	NA
TraesCS1A01G014800	gene	1A	7962646	7962471	7962822	Defensin	NA	5.39115e+06	776615	-1160352	PF00304: Gamma-thionin family	IPR003614: Knottin, scorpion toxin-like; IPR008176: Defensin, plant	GO:0006952 BP: defense response
TraesCS1A01G014900	gene	1A	8143203	8141878	8144528	Serine/threonine-protein kinase	NA	5.39115e+06	957172	-979795	PF01453: D-mannose binding lectin; PF00954: S-locus glycoprotein domain; PF08276: PAN-like domain; PF00069: Protein kinase domain	IPR000719: Protein kinase domain; IPR000858: S-locus glycoprotein domain; IPR001480: Bulb-type lectin domain; IPR003609: PAN/Apple domain; IPR008271: Serine/threonine-protein kinase, active site; IPR011009: Protein kinase-like domain; IPR017441: Protein kinase, ATP binding site; IPR024171: S-receptor-like serine/threonine-protein kinase	GO:0004672 MF: protein kinase activity;GO:0004674 MF: protein serine/threonine kinase activity;GO:0005524 MF: ATP binding;GO:0006468 BP: protein phosphorylation;GO:0048544 BP: recognition of pollen
TraesCS1A01G015000	gene	1A	8158601	8157346	8159856	Serine/threonine-protein kinase	NA	5.39115e+06	972570	-964397	PF01453: D-mannose binding lectin; PF00954: S-locus glycoprotein domain; PF08276: PAN-like domain; PF00069: Protein kinase domain	IPR000719: Protein kinase domain; IPR000858: S-locus glycoprotein domain; IPR001480: Bulb-type lectin domain; IPR003609: PAN/Apple domain; IPR008271: Serine/threonine-protein kinase, active site; IPR011009: Protein kinase-like domain; IPR017441: Protein kinase, ATP binding site; IPR024171: S-receptor-like serine/threonine-protein kinase	GO:0004672 MF: protein kinase activity;GO:0004674 MF: protein serine/threonine kinase activity;GO:0005524 MF: ATP binding;GO:0006468 BP: protein phosphorylation;GO:0048544 BP: recognition of pollen
TraesCS1A01G015100	gene	1A	8238980	8238610	8239351	Chaperone protein dnaJ	NA	5.39115e+06	1052949	-884018	NA	NA	NA
wsnp_Ex_rep_c106111_90308719	SNP	1A	8240251	8240251	8240251	--	--	5.39115e+06	1054220	-882747	NA	NA	NA
TraesCS1A01G015200	gene	1A	8242264	8239794	8244733	Tubulin-specific chaperone cofactor E-like protein	NA	5.39115e+06	1056233	-880734	PF01302: CAP-Gly domain; PF14580: Leucine-rich repeat	IPR000938: CAP Gly-rich domain; IPR001611: Leucine-rich repeat; IPR003591: Leucine-rich repeat, typical subtype; IPR029071: Ubiquitin-related domain; IPR032675: Leucine-rich repeat domain, L domain-like	GO:0005515 MF: protein binding
Kukri_c37212_1286	SNP	1A	8242653	8242653	8242653	--	--	5.39115e+06	1056622	-880345	NA	NA	NA
RFL_Contig1027_442	SNP	1A	8244245	8244245	8244245	--	--	5.39115e+06	1058214	-878753	NA	NA	NA
TraesCS1A01G015300	gene	1A	8249162	8247388	8250937	Ras-like protein	NA	5.39115e+06	1063131	-873836	PF00071: Ras family	IPR001806: Small GTPase superfamily; IPR005225: Small GTP-binding protein domain; IPR027417: P-loop containing nucleoside triphosphate hydrolase	GO:0003924 MF: GTPase activity;GO:0005525 MF: GTP binding
TraesCS1A01G015400	gene	1A	8265257	8264346	8266168	Ras-related protein Rab-11A	NA	5.39115e+06	1079226	-857741	PF00071: Ras family	IPR001806: Small GTPase superfamily; IPR005225: Small GTP-binding protein domain; IPR027417: P-loop containing nucleoside triphosphate hydrolase	GO:0003924 MF: GTPase activity;GO:0005525 MF: GTP binding
TraesCS1A01G015500	gene	1A	8292157	8291506	8292808	12-oxophytodienoate reductase-like protein	NA	5.39115e+06	1106126	-830841	PF00724: NADH:flavin oxidoreductase / NADH oxidase family	IPR001155: NADH:flavin oxidoreductase/NADH oxidase, N-terminal; IPR013785: Aldolase-type TIM barrel	GO:0003824 MF: catalytic activity;GO:0010181 MF: FMN binding;GO:0016491 MF: oxidoreductase activity;GO:0055114 BP: oxidation-reduction process
TraesCS1A01G015600	gene	1A	8296348	8295508	8297188	12-oxophytodienoate reductase-like protein	NA	5.39115e+06	1110317	-826650	PF00724: NADH:flavin oxidoreductase / NADH oxidase family	IPR001155: NADH:flavin oxidoreductase/NADH oxidase, N-terminal; IPR013785: Aldolase-type TIM barrel	GO:0003824 MF: catalytic activity;GO:0010181 MF: FMN binding;GO:0016491 MF: oxidoreductase activity;GO:0055114 BP: oxidation-reduction process
Excalibur_c71158_54	SNP	1A	8296948	8296948	8296948	--	--	5.39115e+06	1110917	-826050	NA	NA	NA
TraesCS1A01G015700	gene	1A	8312382	8311637	8313127	12-oxophytodienoate reductase-like protein	NA	5.39115e+06	1126351	-810616	PF00724: NADH:flavin oxidoreductase / NADH oxidase family	IPR001155: NADH:flavin oxidoreductase/NADH oxidase, N-terminal; IPR013785: Aldolase-type TIM barrel	GO:0003824 MF: catalytic activity;GO:0010181 MF: FMN binding;GO:0016491 MF: oxidoreductase activity;GO:0055114 BP: oxidation-reduction process
TraesCS1A01G015800	gene	1A	8321549	8320695	8322403	12-oxophytodienoate reductase-like protein	NA	5.39115e+06	1135518	-801449	PF00724: NADH:flavin oxidoreductase / NADH oxidase family	IPR001155: NADH:flavin oxidoreductase/NADH oxidase, N-terminal; IPR013785: Aldolase-type TIM barrel	GO:0003824 MF: catalytic activity;GO:0010181 MF: FMN binding;GO:0016491 MF: oxidoreductase activity;GO:0055114 BP: oxidation-reduction process
TraesCS1A01G015900	gene	1A	8328396	8327147	8329645	Serine/threonine-protein kinase	NA	5.39115e+06	1142365	-794602	PF01453: D-mannose binding lectin; PF00954: S-locus glycoprotein domain; PF08276: PAN-like domain; PF00069: Protein kinase domain	IPR000719: Protein kinase domain; IPR000858: S-locus glycoprotein domain; IPR001480: Bulb-type lectin domain; IPR003609: PAN/Apple domain; IPR008271: Serine/threonine-protein kinase, active site; IPR011009: Protein kinase-like domain; IPR017441: Protein kinase, ATP binding site; IPR024171: S-receptor-like serine/threonine-protein kinase	GO:0004672 MF: protein kinase activity;GO:0004674 MF: protein serine/threonine kinase activity;GO:0005524 MF: ATP binding;GO:0006468 BP: protein phosphorylation;GO:0048544 BP: recognition of pollen
wsnp_Ex_c57982_59470152	SNP	1A	8329389	8329389	8329389	--	--	5.39115e+06	1143358	-793609	NA	NA	NA
TraesCS1A01G016000	gene	1A	8333212	8331822	8334602	Serine/threonine-protein kinase	NA	5.39115e+06	1147181	-789786	PF01453: D-mannose binding lectin; PF00954: S-locus glycoprotein domain; PF08276: PAN-like domain; PF00069: Protein kinase domain	IPR000719: Protein kinase domain; IPR000858: S-locus glycoprotein domain; IPR001480: Bulb-type lectin domain; IPR003609: PAN/Apple domain; IPR008271: Serine/threonine-protein kinase, active site; IPR011009: Protein kinase-like domain; IPR017441: Protein kinase, ATP binding site; IPR024171: S-receptor-like serine/threonine-protein kinase	GO:0004672 MF: protein kinase activity;GO:0004674 MF: protein serine/threonine kinase activity;GO:0005524 MF: ATP binding;GO:0006468 BP: protein phosphorylation;GO:0048544 BP: recognition of pollen
TraesCS1A01G016100	gene	1A	8343317	8342038	8344596	Serine/threonine-protein kinase	NA	5.39115e+06	1157286	-779681	PF01453: D-mannose binding lectin; PF00954: S-locus glycoprotein domain; PF08276: PAN-like domain; PF00069: Protein kinase domain	IPR000719: Protein kinase domain; IPR000858: S-locus glycoprotein domain; IPR001480: Bulb-type lectin domain; IPR003609: PAN/Apple domain; IPR008271: Serine/threonine-protein kinase, active site; IPR011009: Protein kinase-like domain; IPR017441: Protein kinase, ATP binding site; IPR024171: S-receptor-like serine/threonine-protein kinase	GO:0004672 MF: protein kinase activity;GO:0004674 MF: protein serine/threonine kinase activity;GO:0005524 MF: ATP binding;GO:0006468 BP: protein phosphorylation;GO:0048544 BP: recognition of pollen
TraesCS1A01G016200	gene	1A	8631550	8629947	8633154	Disease resistance protein	NA	5.39115e+06	1445519	-491448	PF00931: NB-ARC domain	IPR002182: NB-ARC; IPR011991: Winged helix-turn-helix DNA-binding domain; IPR027417: P-loop containing nucleoside triphosphate hydrolase; IPR032675: Leucine-rich repeat domain, L domain-like	GO:0043531 MF: ADP binding
TraesCS1A01G016300	gene	1A	8667478	8665006	8669951	Protein kinase family protein	NA	5.39115e+06	1481447	-455520	PF13947: Wall-associated receptor kinase galacturonan-binding; PF08488: Wall-associated kinase; PF00069: Protein kinase domain	IPR000152: EGF-type aspartate/asparagine hydroxylation site; IPR000719: Protein kinase domain; IPR000742: EGF-like domain; IPR001881: EGF-like calcium-binding domain; IPR008271: Serine/threonine-protein kinase, active site; IPR011009: Protein kinase-like domain; IPR013695: Wall-associated receptor kinase; IPR017441: Protein kinase, ATP binding site; IPR018097: EGF-like calcium-binding, conserved …	GO:0004672 MF: protein kinase activity;GO:0004674 MF: protein serine/threonine kinase activity;GO:0005509 MF: calcium ion binding;GO:0005515 MF: protein binding;GO:0005524 MF: ATP binding;GO:0006468 BP: protein phosphorylation;GO:0016021 CC: integral component of membrane;GO:0030247 MF: polysaccharide binding
TraesCS1A01G016400	gene	1A	8717095	8715675	8718515	NBS-LRR disease resistance protein, putative, expressed	NA	5.39115e+06	1531064	-405903	PF00931: NB-ARC domain	IPR002182: NB-ARC; IPR011991: Winged helix-turn-helix DNA-binding domain; IPR027417: P-loop containing nucleoside triphosphate hydrolase; IPR032675: Leucine-rich repeat domain, L domain-like	GO:0043531 MF: ADP binding
TraesCS1A01G016500	gene	1A	8733026	8732299	8733754	NA	NA	5.39115e+06	1546995	-389972	NA	NA	NA
TraesCS1A01G016600	gene	1A	9090941	9089736	9092146	Protein kinase family protein	NA	5.39115e+06	1904910	-32057	PF13947: Wall-associated receptor kinase galacturonan-binding; PF07645: Calcium-binding EGF domain	IPR000152: EGF-type aspartate/asparagine hydroxylation site; IPR000719: Protein kinase domain; IPR000742: EGF-like domain; IPR001881: EGF-like calcium-binding domain; IPR011009: Protein kinase-like domain; IPR017441: Protein kinase, ATP binding site; IPR018097: EGF-like calcium-binding, conserved site; IPR025287: Wall-associated receptor kinase, galacturonan-binding domain	GO:0004672 MF: protein kinase activity;GO:0005509 MF: calcium ion binding;GO:0005515 MF: protein binding;GO:0005524 MF: ATP binding;GO:0006468 BP: protein phosphorylation;GO:0030247 MF: polysaccharide binding
TraesCS1A01G016700	gene	1A	9092514	9092204	9092824	Receptor-like protein kinase	NA	5.39115e+06	1906483	-30484	PF00069: Protein kinase domain	IPR000719: Protein kinase domain; IPR008271: Serine/threonine-protein kinase, active site; IPR011009: Protein kinase-like domain	GO:0004672 MF: protein kinase activity;GO:0005524 MF: ATP binding;GO:0006468 BP: protein phosphorylation
TraesCS1A01G016800	gene	1A	9103610	9103212	9104009	Glutathione S-transferase	NA	5.39115e+06	1917579	-19388	PF13417: Glutathione S-transferase, N-terminal domain; PF00043: Glutathione S-transferase, C-terminal domain	IPR004045: Glutathione S-transferase, N-terminal; IPR004046: Glutathione S-transferase, C-terminal; IPR010987: Glutathione S-transferase, C-terminal-like; IPR012336: Thioredoxin-like fold	GO:0005515 MF: protein binding
RAC875_rep_c72805_651	SNP	1A	9105269	9105269	9105269	--	--	5.39115e+06	1919238	-17729	NA	NA	NA
TraesCS1A01G016900	gene	1A	9107812	9105220	9110404	Phosphatidate cytidylyltransferase	NA	5.39115e+06	1921781	-15186	PF01148: Cytidylyltransferase family	IPR000374: Phosphatidate cytidylyltransferase; IPR016720: Phosphatidate cytidylyltransferase, eukaryota	GO:0004605 MF: phosphatidate cytidylyltransferase activity;GO:0016020 CC: membrane;GO:0016772 MF: transferase activity, transferring phosphorus-containing groups
RAC875_rep_c104335_293	SNP	1A	9108029	9108029	9108029	--	--	5.39115e+06	1921998	-14969	NA	NA	NA
TraesCS1A01G017000	gene	1A	9120998	9119143	9122852	RNA binding protein	NA	5.39115e+06	1934967	-2000	PF00076: RNA recognition motif. (a.k.a. RRM, RBD, or RNP domain)	IPR000504: RNA recognition motif domain	GO:0003676 MF: nucleic acid binding
Excalibur_c82557_201	associated SNP	1A	9122998	9122998	9122998	Phenology	intersection 7: (t[PH[start]])	5.39115e+06	0	0	NA	NA	NA
TraesCS1A01G017100	gene	1A	9125908	9125683	9126132	Disease resistance protein RPM1	NA	5.39115e+06	2910	-497953574	NA	NA	NA
TraesCS1A01G017200	gene	1A	9128246	9126999	9129494	Serine/threonine-protein kinase	NA	5.39115e+06	5248	-497951236	PF01453: D-mannose binding lectin; PF08276: PAN-like domain; PF00069: Protein kinase domain	IPR000719: Protein kinase domain; IPR001480: Bulb-type lectin domain; IPR003609: PAN/Apple domain; IPR008271: Serine/threonine-protein kinase, active site; IPR011009: Protein kinase-like domain; IPR017441: Protein kinase, ATP binding site; IPR024171: S-receptor-like serine/threonine-protein kinase	GO:0004672 MF: protein kinase activity;GO:0004674 MF: protein serine/threonine kinase activity;GO:0005524 MF: ATP binding;GO:0006468 BP: protein phosphorylation
TraesCS1A01G017300	gene	1A	9156750	9156359	9157141	Glutathione S-transferase	NA	5.39115e+06	33752	-497922732	PF13417: Glutathione S-transferase, N-terminal domain; PF00043: Glutathione S-transferase, C-terminal domain	IPR004045: Glutathione S-transferase, N-terminal; IPR004046: Glutathione S-transferase, C-terminal; IPR010987: Glutathione S-transferase, C-terminal-like; IPR012336: Thioredoxin-like fold	GO:0005515 MF: protein binding
TraesCS1A01G017400	gene	1A	9194881	9194490	9195272	Glutathione S-transferase	NA	5.39115e+06	71883	-497884601	PF13417: Glutathione S-transferase, N-terminal domain; PF00043: Glutathione S-transferase, C-terminal domain	IPR004045: Glutathione S-transferase, N-terminal; IPR004046: Glutathione S-transferase, C-terminal; IPR010987: Glutathione S-transferase, C-terminal-like; IPR012336: Thioredoxin-like fold	GO:0005515 MF: protein binding
TraesCS1A01G017500	gene	1A	9204288	9203523	9205052	transmembrane protein, putative (DUF247)	NA	5.39115e+06	81290	-497875194	PF03140: Plant protein of unknown function	IPR004158: Protein of unknown function DUF247, plant	NA
TraesCS1A01G017600	gene	1A	9220848	9220029	9221666	transmembrane protein, putative (DUF247)	NA	5.39115e+06	97850	-497858634	PF03140: Plant protein of unknown function	IPR004158: Protein of unknown function DUF247, plant	NA
TraesCS1A01G017700	gene	1A	9234698	9232851	9236545	Receptor-like protein kinase	NA	5.39115e+06	111700	-497844784	PF13947: Wall-associated receptor kinase galacturonan-binding; PF07645: Calcium-binding EGF domain; PF07714: Protein tyrosine kinase	IPR000152: EGF-type aspartate/asparagine hydroxylation site; IPR000719: Protein kinase domain; IPR000742: EGF-like domain; IPR001245: Serine-threonine/tyrosine-protein kinase, catalytic domain; IPR001881: EGF-like calcium-binding domain; IPR008271: Serine/threonine-protein kinase, active site; IPR009030: Growth factor receptor cysteine-rich domain; IPR011009: Protein kinase-like domain; IPR017441…	GO:0004672 MF: protein kinase activity;GO:0005509 MF: calcium ion binding;GO:0005515 MF: protein binding;GO:0005524 MF: ATP binding;GO:0006468 BP: protein phosphorylation;GO:0030247 MF: polysaccharide binding
TraesCS1A01G017800	gene	1A	9342398	9340861	9343934	Disease resistance protein (NBS-LRR class) family	NA	5.39115e+06	219400	-497737084	PF00931: NB-ARC domain	IPR002182: NB-ARC; IPR011991: Winged helix-turn-helix DNA-binding domain; IPR027417: P-loop containing nucleoside triphosphate hydrolase; IPR032675: Leucine-rich repeat domain, L domain-like	GO:0043531 MF: ADP binding
TraesCS1A01G017900	gene	1A	9356670	9355372	9357968	Receptor-like kinase	NA	5.39115e+06	233672	-497722812	PF13947: Wall-associated receptor kinase galacturonan-binding; PF00069: Protein kinase domain	IPR000719: Protein kinase domain; IPR008271: Serine/threonine-protein kinase, active site; IPR011009: Protein kinase-like domain; IPR017441: Protein kinase, ATP binding site; IPR025287: Wall-associated receptor kinase, galacturonan-binding domain	GO:0004672 MF: protein kinase activity;GO:0005524 MF: ATP binding;GO:0006468 BP: protein phosphorylation;GO:0030247 MF: polysaccharide binding
TraesCS1A01G018000	gene	1A	9361476	9359231	9363721	Receptor-like kinase protein	NA	5.39115e+06	238478	-497718006	PF00069: Protein kinase domain	IPR000719: Protein kinase domain; IPR008271: Serine/threonine-protein kinase, active site; IPR011009: Protein kinase-like domain; IPR017441: Protein kinase, ATP binding site	GO:0004672 MF: protein kinase activity;GO:0005524 MF: ATP binding;GO:0006468 BP: protein phosphorylation
TraesCS1A01G018100	gene	1A	9372872	9370097	9375647	Serine/threonine-protein kinase	NA	5.39115e+06	249874	-497706610	PF01453: D-mannose binding lectin; PF00954: S-locus glycoprotein domain; PF08276: PAN-like domain; PF00069: Protein kinase domain	IPR000719: Protein kinase domain; IPR000858: S-locus glycoprotein domain; IPR001480: Bulb-type lectin domain; IPR003609: PAN/Apple domain; IPR008271: Serine/threonine-protein kinase, active site; IPR011009: Protein kinase-like domain; IPR017441: Protein kinase, ATP binding site; IPR024171: S-receptor-like serine/threonine-protein kinase	GO:0004672 MF: protein kinase activity;GO:0004674 MF: protein serine/threonine kinase activity;GO:0005524 MF: ATP binding;GO:0006468 BP: protein phosphorylation;GO:0048544 BP: recognition of pollen
TraesCS1A01G018200	gene	1A	9469325	9468873	9469777	Myosin-1	NA	5.39115e+06	346327	-497610157	NA	NA	NA
TraesCS1A01G018300	gene	1A	9476457	9476177	9476737	Dirigent protein	NA	5.39115e+06	353459	-497603025	PF03018: Dirigent-like protein	IPR004265: Plant disease resistance response protein	NA
TraesCS1A01G018400	gene	1A	9544926	9543511	9546340	NBS-LRR-like resistance protein	NA	5.39115e+06	421928	-497534556	PF00931: NB-ARC domain	IPR002182: NB-ARC; IPR011991: Winged helix-turn-helix DNA-binding domain; IPR027417: P-loop containing nucleoside triphosphate hydrolase; IPR032675: Leucine-rich repeat domain, L domain-like	GO:0043531 MF: ADP binding
TraesCS1A01G018500	gene	1A	9550458	9549121	9551796	Receptor-like kinase	NA	5.39115e+06	427460	-497529024	PF13947: Wall-associated receptor kinase galacturonan-binding; PF00069: Protein kinase domain	IPR000719: Protein kinase domain; IPR008271: Serine/threonine-protein kinase, active site; IPR011009: Protein kinase-like domain; IPR017441: Protein kinase, ATP binding site; IPR025287: Wall-associated receptor kinase, galacturonan-binding domain	GO:0004672 MF: protein kinase activity;GO:0005524 MF: ATP binding;GO:0006468 BP: protein phosphorylation;GO:0030247 MF: polysaccharide binding
TraesCS1A01G018600	gene	1A	9555442	9553967	9556916	Receptor-like kinase	NA	5.39115e+06	432444	-497524040	PF00069: Protein kinase domain	IPR000719: Protein kinase domain; IPR008271: Serine/threonine-protein kinase, active site; IPR011009: Protein kinase-like domain; IPR017441: Protein kinase, ATP binding site	GO:0004672 MF: protein kinase activity;GO:0005524 MF: ATP binding;GO:0006468 BP: protein phosphorylation
TraesCS1A01G018700	gene	1A	9562434	9561717	9563152	Protein trichome birefringence	NA	5.39115e+06	439436	-497517048	PF14416: PMR5 N terminal Domain; PF13839: GDSL/SGNH-like Acyl-Esterase family found in Pmr5 and Cas1p	IPR025846: PMR5 N-terminal domain; IPR026057: PC-Esterase	NA
TraesCS1A01G018800	gene	1A	9573915	9572649	9575181	transmembrane protein, putative (DUF594)	NA	5.39115e+06	450917	-497505567	PF13968: Domain of unknown function (DUF4220); PF04578: Protein of unknown function, DUF594	IPR007658: Protein of unknown function DUF594; IPR025315: Domain of unknown function DUF4220	NA
Tdurum_contig68827_61	SNP	1A	9579689	9579689	9579689	--	--	5.39115e+06	456691	-497499793	NA	NA	NA
Kukri_c29655_239	SNP	1A	9580007	9580007	9580007	--	--	5.39115e+06	457009	-497499475	NA	NA	NA
RFL_Contig5637_1008	SNP	1A	9580220	9580220	9580220	--	--	5.39115e+06	457222	-497499262	NA	NA	NA
TraesCS1A01G018900	gene	1A	9581637	9579796	9583478	NA	NA	5.39115e+06	458639	-497497845	NA	NA	NA
TraesCS1A01G019000	gene	1A	9588179	9587067	9589291	V-type proton ATPase proteolipid subunit	NA	5.39115e+06	465181	-497491303	PF00137: ATP synthase subunit C	IPR000245: V-ATPase proteolipid subunit; IPR002379: V-ATPase proteolipid subunit C-like domain; IPR011555: V-ATPase proteolipid subunit C, eukaryotic	GO:0015078 MF: hydrogen ion transmembrane transporter activity;GO:0015991 BP: ATP hydrolysis coupled proton transport;GO:0033177 CC: proton-transporting two-sector ATPase complex, proton-transporting domain;GO:0033179 CC: proton-transporting V-type ATPase, V0 domain
TraesCS1A01G019100	gene	1A	9599258	9597803	9600713	NA	NA	5.39115e+06	476260	-497480224	NA	NA	NA
TraesCS1A01G019200	gene	1A	9643208	9642416	9644000	Nuclear inhibitor of protein phosphatase 1	NA	5.39115e+06	520210	-497436274	PF00498: FHA domain	IPR000253: Forkhead-associated (FHA) domain; IPR008984: SMAD/FHA domain	GO:0005515 MF: protein binding
GENE-4832_103	SNP	1A	9643692	9643692	9643692	--	--	5.39115e+06	520694	-497435790	NA	NA	NA
TraesCS1A01G019300	gene	1A	9664045	9663418	9664672	Werner Syndrome-like exonuclease	NA	5.39115e+06	541047	-497415437	PF01612: 3'-5' exonuclease	IPR002562: 3'-5' exonuclease domain; IPR012337: Ribonuclease H-like domain	GO:0003676 MF: nucleic acid binding;GO:0006139 BP: nucleobase-containing compound metabolic process;GO:0008408 MF: 3'-5' exonuclease activity
TraesCS1A01G019400	gene	1A	9763076	9762052	9764101	NA	NA	5.39115e+06	640078	-497316406	NA	NA	NA
TraesCS1A01G019500	gene	1A	9772846	9772102	9773591	UDP-glycosyltransferase	NA	5.39115e+06	649848	-497306636	PF00201: UDP-glucoronosyl and UDP-glucosyl transferase	IPR002213: UDP-glucuronosyl/UDP-glucosyltransferase	GO:0008152 BP: metabolic process;GO:0016758 MF: transferase activity, transferring hexosyl groups
TraesCS1A01G019600	gene	1A	9787900	9787090	9788709	UDP-glycosyltransferase	NA	5.39115e+06	664902	-497291582	PF00201: UDP-glucoronosyl and UDP-glucosyl transferase	IPR002213: UDP-glucuronosyl/UDP-glucosyltransferase	GO:0008152 BP: metabolic process;GO:0016758 MF: transferase activity, transferring hexosyl groups
TraesCS1A01G019700	gene	1A	9857163	9855921	9858405	WAT1-related protein	NA	5.39115e+06	734165	-497222319	PF00892: EamA-like transporter family	IPR000620: EamA domain	GO:0016020 CC: membrane;GO:0016021 CC: integral component of membrane
TraesCS1A01G019800	gene	1A	9940156	9939053	9941260	WAT1-related protein	NA	5.39115e+06	817158	-497139326	PF00892: EamA-like transporter family	IPR000620: EamA domain	GO:0016020 CC: membrane;GO:0016021 CC: integral component of membrane
TraesCS1A01G019900	gene	1A	9970645	9968704	9972586	Cytochrome P450 family protein	NA	5.39115e+06	847647	-497108837	PF00067: Cytochrome P450	IPR001128: Cytochrome P450; IPR002401: Cytochrome P450, E-class, group I; IPR017972: Cytochrome P450, conserved site	GO:0005506 MF: iron ion binding;GO:0016705 MF: oxidoreductase activity, acting on paired donors, with incorporation or reduction of molecular oxygen;GO:0020037 MF: heme binding;GO:0055114 BP: oxidation-reduction process
TraesCS1A01G020000	gene	1A	9980225	9979714	9980736	Thionin	NA	5.39115e+06	857227	-497099257	NA	NA	NA
BS00108351_51	SNP	1A	9980771	9980771	9980771	--	--	5.39115e+06	857773	-497098711	NA	NA	NA
TraesCS1A01G020100	gene	1A	9984716	9984142	9985289	Thionin	NA	5.39115e+06	861718	-497094766	NA	NA	NA
TraesCS1A01G020200	gene	1A	10006340	10005016	10007663	WAT1-related protein	NA	5.39115e+06	883342	-497073142	PF00892: EamA-like transporter family	IPR000620: EamA domain	GO:0016020 CC: membrane;GO:0016021 CC: integral component of membrane
TraesCS1A01G020300	gene	1A	10048397	10046412	10050382	Regulator of chromosome condensation (RCC1) family with FYVE zinc finger domain-containing protein	NA	5.39115e+06	925399	-497031085	PF08381: Transcription factor regulating root and shoot growth via Pin3	IPR013591: Brevis radix (BRX) domain	NA
tplb0053o08_2004	SNP	1A	10048700	10048700	10048700	--	--	5.39115e+06	925702	-497030782	NA	NA	NA
Kukri_c29150_143	SNP	1A	10052888	10052888	10052888	--	--	5.39115e+06	929890	-497026594	NA	NA	NA
TraesCS1A01G020400	gene	1A	10054064	10052200	10055927	Regulator of chromosome condensation (RCC1) family with FYVE zinc finger domain	NA	5.39115e+06	931066	-497025418	PF00415: Regulator of chromosome condensation (RCC1) repeat; PF01363: FYVE zinc finger; PF13713: Transcription factor BRX N-terminal domain; PF08381: Transcription factor regulating root and shoot growth via Pin3	IPR000306: FYVE zinc finger; IPR000408: Regulator of chromosome condensation, RCC1; IPR009091: Regulator of chromosome condensation 1/beta-lactamase-inhibitor protein II; IPR011011: Zinc finger, FYVE/PHD-type; IPR013083: Zinc finger, RING/FYVE/PHD-type; IPR013591: Brevis radix (BRX) domain; IPR017455: Zinc finger, FYVE-related; IPR027988: Transcription factor BREVIS RADIX, N-terminal domain	GO:0046872 MF: metal ion binding
Excalibur_c114401_105	SNP	1A	10054366	10054366	10054366	--	--	5.39115e+06	931368	-497025116	NA	NA	NA
Tdurum_contig43943_1165	SNP	1A	10067546	10067546	10067546	--	--	5.39115e+06	944548	-497011936	NA	NA	NA
GENE-0172_551	SNP	1A	10067809	10067809	10067809	--	--	5.39115e+06	944811	-497011673	NA	NA	NA
TraesCS1A01G020500	gene	1A	10068104	10067063	10069144	Actin	NA	5.39115e+06	945106	-497011378	PF00022: Actin	IPR004000: Actin family; IPR004001: Actin, conserved site; IPR020902: Actin/actin-like conserved site	NA
Tdurum_contig68637_256	SNP	1A	10068923	10068923	10068923	--	--	5.39115e+06	945925	-497010559	NA	NA	NA
Tdurum_contig43943_56	SNP	1A	10069032	10069032	10069032	--	--	5.39115e+06	946034	-497010450	NA	NA	NA
CAP11_c2581_302	SNP	1A	10069836	10069836	10069836	--	--	5.39115e+06	946838	-497009646	NA	NA	NA
CAP8_c2448_355	SNP	1A	10069891	10069891	10069891	--	--	5.39115e+06	946893	-497009591	NA	NA	NA
Tdurum_contig14847_144	SNP	1A	10070474	10070474	10070474	--	--	5.39115e+06	947476	-497009008	NA	NA	NA
TraesCS1A01G020600	gene	1A	10071082	10069852	10072312	Chaperone protein DnaJ	NA	5.39115e+06	948084	-497008400	PF00226: DnaJ domain	IPR001623: DnaJ domain	NA
TraesCS1A01G020700	gene	1A	10080046	10075209	10084883	Phosphoinositide phosphatase family protein	NA	5.39115e+06	957048	-496999436	PF02383: SacI homology domain	IPR002013: SAC domain	GO:0042578 MF: phosphoric ester hydrolase activity
TraesCS1A01G020800	gene	1A	10127360	10126505	10128214	Cytochrome P450 family protein, expressed	NA	5.39115e+06	1004362	-496952122	PF00067: Cytochrome P450	IPR001128: Cytochrome P450; IPR002401: Cytochrome P450, E-class, group I; IPR017972: Cytochrome P450, conserved site	GO:0005506 MF: iron ion binding;GO:0016705 MF: oxidoreductase activity, acting on paired donors, with incorporation or reduction of molecular oxygen;GO:0020037 MF: heme binding;GO:0055114 BP: oxidation-reduction process
TraesCS1A01G020900	gene	1A	10132854	10132632	10133075	Bowman-Birk type trypsin inhibitor	NA	5.39115e+06	1009856	-496946628	NA	NA	NA
TraesCS1A01G021000	gene	1A	10135848	10135659	10136038	Trypsin inhibitor	NA	5.39115e+06	1012850	-496943634	PF00228: Bowman-Birk serine protease inhibitor family	IPR000877: Proteinase inhibitor I12, Bowman-Birk	GO:0004867 MF: serine-type endopeptidase inhibitor activity;GO:0005576 CC: extracellular region
TraesCS1A01G021100	gene	1A	10151606	10150917	10152296	Anthocyanin 5-aromatic acyltransferase	NA	5.39115e+06	1028608	-496927876	PF02458: Transferase family	IPR003480: Transferase	GO:0016747 MF: transferase activity, transferring acyl groups other than amino-acyl groups
TraesCS1A01G021200	gene	1A	10157986	10155567	10160405	Mechanosensitive ion channel family protein	NA	5.39115e+06	1034988	-496921496	PF00924: Mechanosensitive ion channel	IPR006685: Mechanosensitive ion channel MscS; IPR010920: LSM domain; IPR016688: Mechanosensitive ion channel MscS-like, plants/fungi	GO:0016020 CC: membrane;GO:0055085 BP: transmembrane transport
TraesCS1A01G021300	gene	1A	10172914	10172749	10173080	P-loop containing nucleoside triphosphate hydrolases superfamily protein	NA	5.39115e+06	1049916	-496906568	NA	NA	NA
TraesCS1A01G021400	gene	1A	10211004	10210714	10211293	Trypsin inhibitor	NA	5.39115e+06	1088006	-496868478	PF00228: Bowman-Birk serine protease inhibitor family	IPR000877: Proteinase inhibitor I12, Bowman-Birk	GO:0004867 MF: serine-type endopeptidase inhibitor activity;GO:0005576 CC: extracellular region
TraesCS1A01G021500	gene	1A	10234407	10227258	10241556	MYB transcription factor	NA	5.39115e+06	1111409	-496845075	PF00249: Myb-like DNA-binding domain; PF06640: P protein C-terminus	IPR001005: SANT/Myb domain; IPR009057: Homeobox domain-like; IPR010588: Myb-related protein P, C-terminal; IPR017930: Myb domain	GO:0003677 MF: DNA binding
TraesCS1A01G021600	gene	1A	10424139	10423319	10424959	Cytochrome P450	NA	5.39115e+06	1301141	-496655343	PF00067: Cytochrome P450	IPR001128: Cytochrome P450; IPR002401: Cytochrome P450, E-class, group I; IPR017972: Cytochrome P450, conserved site	GO:0005506 MF: iron ion binding;GO:0016705 MF: oxidoreductase activity, acting on paired donors, with incorporation or reduction of molecular oxygen;GO:0020037 MF: heme binding;GO:0055114 BP: oxidation-reduction process
TraesCS1A01G021700	gene	1A	10471771	10469232	10474310	Disease resistance protein RPM1	NA	5.39115e+06	1348773	-496607711	PF00931: NB-ARC domain	IPR002182: NB-ARC; IPR011991: Winged helix-turn-helix DNA-binding domain; IPR027417: P-loop containing nucleoside triphosphate hydrolase; IPR032675: Leucine-rich repeat domain, L domain-like	GO:0043531 MF: ADP binding
TraesCS1A01G021800	gene	1A	10486984	10483013	10490956	Disease resistance protein RPM1	NA	5.39115e+06	1363986	-496592498	PF00931: NB-ARC domain	IPR002182: NB-ARC; IPR011991: Winged helix-turn-helix DNA-binding domain; IPR027417: P-loop containing nucleoside triphosphate hydrolase; IPR032675: Leucine-rich repeat domain, L domain-like	GO:0043531 MF: ADP binding
TraesCS1A01G021900	gene	1A	10497673	10495329	10500017	Aldo-keto reductase	NA	5.39115e+06	1374675	-496581809	PF00248: Aldo/keto reductase family	IPR018170: Aldo/keto reductase, conserved site; IPR020471: Aldo/keto reductase; IPR023210: NADP-dependent oxidoreductase domain	GO:0016491 MF: oxidoreductase activity;GO:0055114 BP: oxidation-reduction process
TraesCS1A01G022000	gene	1A	10604913	10602386	10607440	Bowman-Birk trypsin inhibitor-like protein	NA	5.39115e+06	1481915	-496474569	PF00228: Bowman-Birk serine protease inhibitor family	IPR000877: Proteinase inhibitor I12, Bowman-Birk	GO:0004867 MF: serine-type endopeptidase inhibitor activity;GO:0005576 CC: extracellular region
TraesCS1A01G022100	gene	1A	10696810	10696702	10696917	Inhibitor protein	NA	5.39115e+06	1573812	-496382672	PF00280: Potato inhibitor I family	IPR000864: Proteinase inhibitor I13, potato inhibitor I	GO:0004867 MF: serine-type endopeptidase inhibitor activity;GO:0009611 BP: response to wounding
TraesCS1A01G022200	gene	1A	10709623	10709502	10709744	Inhibitor protein	NA	5.39115e+06	1586625	-496369859	PF00280: Potato inhibitor I family	IPR000864: Proteinase inhibitor I13, potato inhibitor I	GO:0004867 MF: serine-type endopeptidase inhibitor activity;GO:0009611 BP: response to wounding
TraesCS1A01G022300	gene	1A	10715838	10715648	10716028	Chymotrypsin inhibitor	NA	5.39115e+06	1592840	-496363644	PF00280: Potato inhibitor I family	IPR000864: Proteinase inhibitor I13, potato inhibitor I	GO:0004867 MF: serine-type endopeptidase inhibitor activity;GO:0009611 BP: response to wounding
TraesCS1A01G022400	gene	1A	10750095	10748846	10751344	Core-2/I-branching beta-1,6-N-acetylglucosaminyltransferase family protein	NA	5.39115e+06	1627097	-496329387	PF02485: Core-2/I-Branching enzyme	IPR003406: Glycosyl transferase, family 14	GO:0008375 MF: acetylglucosaminyltransferase activity;GO:0016020 CC: membrane
TraesCS1A01G022500	gene	1A	10971364	10969860	10972867	auxin response factor 21	NA	5.39115e+06	1848366	-496108118	NA	NA	NA
TraesCS1A01G022600	gene	1A	11025732	11025585	11025879	Protein transport protein Sec61 subunit gamma	NA	5.39115e+06	1902734	-496053750	PF00584: SecE/Sec61-gamma subunits of protein translocation complex	IPR001901: Protein translocase complex, SecE/Sec61-gamma subunit; IPR008158: Protein translocase SEC61 complex, gamma subunit; IPR022943: Preprotein translocase subunit SecE; IPR023391: Protein translocase SecE domain	GO:0006605 BP: protein targeting;GO:0006886 BP: intracellular protein transport;GO:0015031 BP: protein transport;GO:0015450 MF: P-P-bond-hydrolysis-driven protein transmembrane transporter activity;GO:0016020 CC: membrane
TraesCS1A01G022700	gene	1A	11230401	11229232	11231570	Cytoplasmic dynein 2 heavy chain 1	NA	5.39115e+06	2107403	-495849081	NA	NA	NA
TraesCS1A01G022800	gene	1A	11241406	11240745	11242067	G protein-activated inward rectifier potassium channel 1	NA	5.39115e+06	2118408	-495838076	NA	NA	NA
TraesCS1A01G022900	gene	1A	11389338	11388647	11390028	Serotonin N-acetyltransferase 1, chloroplastic	NA	5.39115e+06	2266340	-495690144	NA	NA	NA
TraesCS1A01G023000	gene	1A	11421040	11419014	11423065	cysteine-rich RLK (RECEPTOR-like protein kinase) 19	NA	5.39115e+06	2298042	-495658442	NA	NA	NA
TraesCS1A01G023100	gene	1A	11424856	11424279	11425433	Low affinity cation transporter	NA	5.39115e+06	2301858	-495654626	NA	NA	NA
TraesCS1A01G023200	gene	1A	11530751	11530243	11531259	Sulfotransferase	NA	5.39115e+06	2407753	-495548731	PF00685: Sulfotransferase domain	IPR000863: Sulfotransferase domain; IPR027417: P-loop containing nucleoside triphosphate hydrolase	GO:0008146 MF: sulfotransferase activity
TraesCS1A01G023300	gene	1A	11555344	11554764	11555923	Late embryogenesis abundant protein	NA	5.39115e+06	2432346	-495524138	PF06830: Root cap	IPR009646: Root cap	NA
TraesCS1A01G023400	gene	1A	11568161	11564464	11571858	Serine/arginine repetitive matrix protein 2 isoform 1	NA	5.39115e+06	2445163	-495511321	NA	NA	NA
RAC875_c57939_78	SNP	1A	11571881	11571881	11571881	--	--	5.39115e+06	2448883	-495507601	NA	NA	NA
TraesCS1A01G023500	gene	1A	11581630	11578714	11584546	Disease resistance protein (TIR-NBS-LRR class) family	NA	5.39115e+06	2458632	-495497852	PF13855: Leucine rich repeat	IPR001611: Leucine-rich repeat; IPR003591: Leucine-rich repeat, typical subtype; IPR011991: Winged helix-turn-helix DNA-binding domain; IPR032675: Leucine-rich repeat domain, L domain-like	GO:0005515 MF: protein binding
TraesCS1A01G023600	gene	1A	11626143	11618236	11634050	Disease resistance protein (TIR-NBS-LRR class), putative	NA	5.39115e+06	2503145	-495453339	NA	IPR032675: Leucine-rich repeat domain, L domain-like	NA
TraesCS1A01G023700	gene	1A	11644196	11643640	11644752	Phloem protein 2-like protein	NA	5.39115e+06	2521198	-495435286	PF14299: Phloem protein 2	IPR025886: Phloem protein 2-like	NA
TraesCS1A01G023800	gene	1A	11663869	11662758	11664980	TBC1 domain family member	NA	5.39115e+06	2540871	-495415613	PF00566: Rab-GTPase-TBC domain	IPR000195: Rab-GTPase-TBC domain	NA
TraesCS1A01G023900	gene	1A	11671514	11670703	11672324	SKP1-like protein 4	NA	5.39115e+06	2548516	-495407968	NA	NA	NA
TraesCS1A01G024000	gene	1A	11730570	11729785	11731355	SKP1-like protein 4	NA	5.39115e+06	2607572	-495348912	NA	NA	NA
TraesCS1A01G024100	gene	1A	11813767	11811939	11815595	Beta-galactosidase	NA	5.39115e+06	2690769	-495265715	PF01301: Glycosyl hydrolases family 35; PF13364: Beta-galactosidase jelly roll domain; PF02140: Galactose binding lectin domain	IPR000922: D-galactoside/L-rhamnose binding SUEL lectin domain; IPR001944: Glycoside hydrolase, family 35; IPR008979: Galactose-binding domain-like; IPR017853: Glycoside hydrolase superfamily; IPR019801: Glycoside hydrolase, family 35, conserved site; IPR025300: Beta-galactosidase jelly roll domain; IPR031330: Glycoside hydrolase 35, catalytic domain	GO:0004553 MF: hydrolase activity, hydrolyzing O-glycosyl compounds;GO:0005975 BP: carbohydrate metabolic process;GO:0030246 MF: carbohydrate binding
TraesCS1A01G024200	gene	1A	11822300	11819476	11825123	cDNA clone:J013058P10, full insert sequence	NA	5.39115e+06	2699302	-495257182	NA	NA	NA
TraesCS1A01G024300	gene	1A	11895091	11894364	11895818	cDNA clone:J013058P10, full insert sequence	NA	5.39115e+06	2772093	-495184391	NA	NA	NA
RAC875_rep_c70613_78	SNP	1A	11933927	11933927	11933927	--	--	5.39115e+06	2810929	-495145555	NA	NA	NA
BS00110709_51	SNP	1A	11950653	11950653	11950653	--	--	5.39115e+06	2827655	-495128829	NA	NA	NA
TraesCS1A01G024400	gene	1A	12005008	12003362	12006653	Receptor-kinase, putative	NA	5.39115e+06	2882010	-495074474	PF08263: Leucine rich repeat N-terminal domain; PF13516: Leucine Rich repeat; PF13855: Leucine rich repeat; PF07714: Protein tyrosine kinase	IPR000719: Protein kinase domain; IPR001245: Serine-threonine/tyrosine-protein kinase, catalytic domain; IPR001611: Leucine-rich repeat; IPR003591: Leucine-rich repeat, typical subtype; IPR008271: Serine/threonine-protein kinase, active site; IPR011009: Protein kinase-like domain; IPR013210: Leucine-rich repeat-containing N-terminal, plant-type; IPR017441: Protein kinase, ATP binding site; IPR032…	GO:0004672 MF: protein kinase activity;GO:0005515 MF: protein binding;GO:0005524 MF: ATP binding;GO:0006468 BP: protein phosphorylation
TraesCS1A01G024500	gene	1A	12091570	12089718	12093423	Transcription initiation factor IIA subunit 2	NA	5.39115e+06	2968572	-494987912	PF02268: Transcription initiation factor IIA, gamma subunit, helical domain; PF02751: Transcription initiation factor IIA, gamma subunit	IPR009083: Transcription factor IIA, helical; IPR009088: Transcription factor IIA, beta-barrel; IPR015871: Transcription initiation factor IIA, gamma subunit, C-terminal; IPR015872: Transcription initiation factor IIA, gamma subunit, N-terminal	GO:0005672 CC: transcription factor TFIIA complex;GO:0006367 BP: transcription initiation from RNA polymerase II promoter
RAC875_c34888_65	SNP	1A	12093466	12093466	12093466	--	--	5.39115e+06	2970468	-494986016	NA	NA	NA
TraesCS1A01G024600	gene	1A	12097422	12096542	12098303	Dehydration-induced 19-like protein	NA	5.39115e+06	2974424	-494982060	PF05605: Drought induced 19 protein (Di19), zinc-binding; PF14571: Stress-induced protein Di19, C-terminal	IPR008598: Drought induced 19 protein type, zinc-binding domain; IPR013083: Zinc finger, RING/FYVE/PHD-type; IPR027935: Protein dehydration-induced 19, C-terminal	NA
TraesCS1A01G024700	gene	1A	12101378	12098953	12103802	tRNA pseudouridine synthase B	NA	5.39115e+06	2978380	-494978104	PF01509: TruB family pseudouridylate synthase (N terminal domain); PF16198: tRNA pseudouridylate synthase B C-terminal domain	IPR002501: Pseudouridine synthase II, N-terminal; IPR014780: tRNA pseudouridine synthase II, TruB; IPR020103: Pseudouridine synthase, catalytic domain; IPR032819: tRNA pseudouridylate synthase B, C-terminal	GO:0001522 BP: pseudouridine synthesis;GO:0003723 MF: RNA binding;GO:0006396 BP: RNA processing;GO:0009451 BP: RNA modification;GO:0009982 MF: pseudouridine synthase activity
TraesCS1A01G024800	gene	1A	12109456	12109358	12109555	Inhibitor protein	NA	5.39115e+06	2986458	-494970026	PF00280: Potato inhibitor I family	IPR000864: Proteinase inhibitor I13, potato inhibitor I	GO:0004867 MF: serine-type endopeptidase inhibitor activity;GO:0009611 BP: response to wounding
TraesCS1A01G024900	gene	1A	12129720	12129622	12129819	Inhibitor protein	NA	5.39115e+06	3006722	-494949762	PF00280: Potato inhibitor I family	IPR000864: Proteinase inhibitor I13, potato inhibitor I	GO:0004867 MF: serine-type endopeptidase inhibitor activity;GO:0009611 BP: response to wounding
TraesCS1A01G025000	gene	1A	12138936	12138837	12139034	Inhibitor protein	NA	5.39115e+06	3015938	-494940546	PF00280: Potato inhibitor I family	IPR000864: Proteinase inhibitor I13, potato inhibitor I	GO:0004867 MF: serine-type endopeptidase inhibitor activity;GO:0009611 BP: response to wounding
TraesCS1A01G025100	gene	1A	12143512	12142532	12144491	50S ribosomal protein L22	NA	5.39115e+06	3020514	-494935970	PF00237: Ribosomal protein L22p/L17e	IPR001063: Ribosomal protein L22/L17; IPR005727: Ribosomal protein L22, bacterial/chloroplast-type	GO:0003735 MF: structural constituent of ribosome;GO:0005840 CC: ribosome;GO:0006412 BP: translation;GO:0015934 CC: large ribosomal subunit
BS00022667_51	SNP	1A	12157417	12157417	12157417	--	--	5.39115e+06	3034419	-494922065	NA	NA	NA
TraesCS1A01G025200	gene	1A	12159493	12157112	12161874	lysine ketoglutarate reductase trans-splicing protein (DUF707)	NA	5.39115e+06	3036495	-494919989	PF05212: Protein of unknown function (DUF707)	IPR007877: Protein of unknown function DUF707	NA
TraesCS1A01G025300	gene	1A	12170776	12170678	12170875	Inhibitor protein	NA	5.39115e+06	3047778	-494908706	PF00280: Potato inhibitor I family	IPR000864: Proteinase inhibitor I13, potato inhibitor I	GO:0004867 MF: serine-type endopeptidase inhibitor activity;GO:0009611 BP: response to wounding
TraesCS1A01G025400	gene	1A	12185331	12184799	12185863	NA	NA	5.39115e+06	3062333	-494894151	NA	NA	NA
TraesCS1A01G025500	gene	1A	12209254	12207845	12210664	NBS-LRR disease resistance protein, putative, expressed	NA	5.39115e+06	3086256	-494870228	PF00931: NB-ARC domain	IPR002182: NB-ARC; IPR011991: Winged helix-turn-helix DNA-binding domain; IPR027417: P-loop containing nucleoside triphosphate hydrolase; IPR032675: Leucine-rich repeat domain, L domain-like	GO:0043531 MF: ADP binding
Kukri_c2121_1994	SNP	1A	12304646	12304646	12304646	--	--	5.39115e+06	3181648	-494774836	NA	NA	NA
TraesCS1A01G025600	gene	1A	12305046	12303670	12306423	NBS-LRR disease resistance protein, putative, expressed	NA	5.39115e+06	3182048	-494774436	PF00931: NB-ARC domain	IPR002182: NB-ARC; IPR011991: Winged helix-turn-helix DNA-binding domain; IPR027417: P-loop containing nucleoside triphosphate hydrolase; IPR032675: Leucine-rich repeat domain, L domain-like	GO:0043531 MF: ADP binding
Ex_c4876_1221	SNP	1A	12305438	12305438	12305438	--	--	5.39115e+06	3182440	-494774044	NA	NA	NA
TraesCS1A01G025700	gene	1A	12315742	12313410	12318074	RING/U-box protein	NA	5.39115e+06	3192744	-494763740	PF12738: twin BRCT domain; PF13639: Ring finger domain	IPR001357: BRCT domain; IPR001841: Zinc finger, RING-type; IPR011011: Zinc finger, FYVE/PHD-type; IPR013083: Zinc finger, RING/FYVE/PHD-type; IPR017907: Zinc finger, RING-type, conserved site; IPR019786: Zinc finger, PHD-type, conserved site	GO:0005515 MF: protein binding;GO:0008270 MF: zinc ion binding
TraesCS1A01G025800	gene	1A	12355831	12355199	12356463	2-oxoglutarate (2OG) and Fe(II)-dependent oxygenase superfamily protein	NA	5.39115e+06	3232833	-494723651	PF14226: non-haem dioxygenase in morphine synthesis N-terminal; PF03171: 2OG-Fe(II) oxygenase superfamily	IPR005123: Oxoglutarate/iron-dependent dioxygenase; IPR026992: Non-haem dioxygenase N-terminal domain; IPR027443: Isopenicillin N synthase-like	GO:0016491 MF: oxidoreductase activity;GO:0055114 BP: oxidation-reduction process
BS00077350_51	SNP	1A	12364395	12364395	12364395	--	--	5.39115e+06	3241397	-494715087	NA	NA	NA
TraesCS1A01G025900	gene	1A	12366614	12363889	12369338	Kinase family protein	NA	5.39115e+06	3243616	-494712868	PF00069: Protein kinase domain	IPR000719: Protein kinase domain; IPR008271: Serine/threonine-protein kinase, active site; IPR011009: Protein kinase-like domain	GO:0004672 MF: protein kinase activity;GO:0005524 MF: ATP binding;GO:0006468 BP: protein phosphorylation
tplb0061f07_961	SNP	1A	12368883	12368883	12368883	--	--	5.39115e+06	3245885	-494710599	NA	NA	NA
wsnp_Ex_c7965_13520238	SNP	1A	12369432	12369432	12369432	--	--	5.39115e+06	3246434	-494710050	NA	NA	NA
TraesCS1A01G026000	gene	1A	12371876	12371419	12372333	DUF868 family protein (DUF868)	NA	5.39115e+06	3248878	-494707606	PF05910: Plant protein of unknown function (DUF868)	IPR008586: Protein of unknown function DUF868, plant	NA
TraesCS1A01G026100	gene	1A	12404884	12404449	12405320	Early-responsive to dehydration stress protein (ERD4)	NA	5.39115e+06	3281886	-494674598	NA	NA	NA
Ku_c4823_673	SNP	1A	12411482	12411482	12411482	--	--	5.39115e+06	3288484	-494668000	NA	NA	NA
TraesCS1A01G026200	gene	1A	12504512	12503897	12505126	NBS-LRR disease resistance protein-like protein	NA	5.39115e+06	3381514	-494574970	PF00931: NB-ARC domain	IPR002182: NB-ARC; IPR027417: P-loop containing nucleoside triphosphate hydrolase	GO:0043531 MF: ADP binding
wsnp_Ex_c1137_2182795	SNP	1A	12505577	12505577	12505577	--	--	5.39115e+06	3382579	-494573905	NA	NA	NA
Tdurum_contig42479_3110	SNP	1A	12506132	12506132	12506132	--	--	5.39115e+06	3383134	-494573350	NA	NA	NA
Tdurum_contig42479_3800	SNP	1A	12506822	12506822	12506822	--	--	5.39115e+06	3383824	-494572660	NA	NA	NA
TraesCS1A01G026300	gene	1A	12570809	12569198	12572420	Disease resistance protein (NBS-LRR class) family	NA	5.39115e+06	3447811	-494508673	PF00931: NB-ARC domain	IPR002182: NB-ARC; IPR027417: P-loop containing nucleoside triphosphate hydrolase	GO:0043531 MF: ADP binding
TraesCS1A01G026400	gene	1A	12588797	12586749	12590845	Disease resistance protein (NBS-LRR class) family	NA	5.39115e+06	3465799	-494490685	PF00931: NB-ARC domain	IPR002182: NB-ARC; IPR011991: Winged helix-turn-helix DNA-binding domain; IPR027417: P-loop containing nucleoside triphosphate hydrolase; IPR032675: Leucine-rich repeat domain, L domain-like	GO:0043531 MF: ADP binding
TraesCS1A01G026500	gene	1A	12639680	12639162	12640199	Strictosidine synthase	NA	5.39115e+06	3516682	-494439802	PF03088: Strictosidine synthase	IPR011042: Six-bladed beta-propeller, TolB-like; IPR018119: Strictosidine synthase, conserved region	GO:0009058 BP: biosynthetic process;GO:0016844 MF: strictosidine synthase activity
TraesCS1A01G026600	gene	1A	12669667	12669534	12669800	AC4 protein	NA	5.39115e+06	3546669	-494409815	NA	NA	NA
TraesCS1A01G026700	gene	1A	12684942	12684835	12685050	Chymotrypsin inhibitor	NA	5.39115e+06	3561944	-494394540	PF00280: Potato inhibitor I family	IPR000864: Proteinase inhibitor I13, potato inhibitor I	GO:0004867 MF: serine-type endopeptidase inhibitor activity;GO:0009611 BP: response to wounding
TraesCS1A01G026800	gene	1A	12698333	12698221	12698445	Chymotrypsin inhibitor	NA	5.39115e+06	3575335	-494381149	PF00280: Potato inhibitor I family	IPR000864: Proteinase inhibitor I13, potato inhibitor I	GO:0004867 MF: serine-type endopeptidase inhibitor activity;GO:0009611 BP: response to wounding
TraesCS1A01G026900	gene	1A	12734578	12734259	12734898	Ribosomal RNA apurinic site specific lyase-like	NA	5.39115e+06	3611580	-494344904	NA	NA	NA
TraesCS1A01G027000	gene	1A	12782546	12769457	12795636	ARM repeat superfamily protein	NA	5.39115e+06	3659548	-494296936	NA	IPR011989: Armadillo-like helical; IPR016024: Armadillo-type fold	GO:0005488 MF: binding
TraesCS1A01G027100	gene	1A	12861808	12859911	12863704	Laccase	NA	5.39115e+06	3738810	-494217674	PF07732: Multicopper oxidase; PF00394: Multicopper oxidase	IPR001117: Multicopper oxidase, type 1; IPR008972: Cupredoxin; IPR011707: Multicopper oxidase, type 3	GO:0005507 MF: copper ion binding;GO:0055114 BP: oxidation-reduction process
TraesCS1A01G027200	gene	1A	12916028	12915066	12916989	General transcription factor IIH subunit 5	NA	5.39115e+06	3793030	-494163454	PF06331: Transcription factor TFIIH complex subunit Tfb5	IPR009400: TFIIH subunit TTDA/Tfb5	GO:0000439 CC: core TFIIH complex;GO:0006289 BP: nucleotide-excision repair;GO:0006355 BP: regulation of transcription, DNA-templated
TraesCS1A01G027300	gene	1A	12919300	12918542	12920058	Cysteine proteinase	NA	5.39115e+06	3796302	-494160182	PF08246: Cathepsin propeptide inhibitor domain (I29); PF00112: Papain family cysteine protease	IPR000169: Cysteine peptidase, cysteine active site; IPR000668: Peptidase C1A, papain C-terminal; IPR013201: Cathepsin propeptide inhibitor domain (I29); IPR025660: Cysteine peptidase, histidine active site; IPR025661: Cysteine peptidase, asparagine active site	GO:0006508 BP: proteolysis;GO:0008234 MF: cysteine-type peptidase activity
TraesCS1A01G027400	gene	1A	13004772	13003151	13006393	Guanine nucleotide-binding protein G(k) subunit alpha	NA	5.39115e+06	3881774	-494074710	NA	NA	NA
TraesCS1A01G027500	gene	1A	13008928	13008005	13009850	Guanine nucleotide-binding protein G(k) subunit alpha	NA	5.39115e+06	3885930	-494070554	NA	NA	NA
TraesCS1A01G027600	gene	1A	13083802	13082162	13085442	Elongation factor	NA	5.39115e+06	3960804	-493995680	PF00009: Elongation factor Tu GTP binding domain; PF03144: Elongation factor Tu domain 2; PF14492: Elongation Factor G, domain II; PF03764: Elongation factor G, domain IV; PF00679: Elongation factor G C-terminus	IPR000640: Translation elongation factor EFG, V domain; IPR000795: Transcription factor, GTP-binding domain; IPR004161: Translation elongation factor EFTu-like, domain 2; IPR005225: Small GTP-binding protein domain; IPR005517: Translation elongation factor EFG/EF2, domain IV; IPR009000: Translation protein, beta-barrel domain; IPR009022: Elongation factor G, III-V domain; IPR014721: Ribosomal pro…	GO:0003924 MF: GTPase activity;GO:0005525 MF: GTP binding
TraesCS1A01G027700	gene	1A	13213360	13212431	13214290	Guanine nucleotide-binding protein G(k) subunit alpha	NA	5.39115e+06	4090362	-493866122	NA	NA	NA
TraesCS1A01G027800	gene	1A	13229962	13229021	13230902	SKP1-like protein 4	NA	5.39115e+06	4106964	-493849520	NA	NA	NA
Kukri_c41943_535	SNP	1A	13231054	13231054	13231054	--	--	5.39115e+06	4108056	-493848428	NA	NA	NA
TraesCS1A01G027900	gene	1A	13256722	13256106	13257337	Cysteine desulfurase IscS	NA	5.39115e+06	4133724	-493822760	NA	NA	NA
TraesCS1A01G028000	gene	1A	13272891	13272099	13273683	Leucine--tRNA ligase	NA	5.39115e+06	4149893	-493806591	NA	NA	NA
TraesCS1A01G028100	gene	1A	13278236	13278118	13278353	Chymotrypsin inhibitor	NA	5.39115e+06	4155238	-493801246	PF00280: Potato inhibitor I family	IPR000864: Proteinase inhibitor I13, potato inhibitor I	GO:0004867 MF: serine-type endopeptidase inhibitor activity;GO:0009611 BP: response to wounding
TraesCS1A01G028200	gene	1A	13281549	13281440	13281658	Chymotrypsin inhibitor	NA	5.39115e+06	4158551	-493797933	PF00280: Potato inhibitor I family	IPR000864: Proteinase inhibitor I13, potato inhibitor I	GO:0004867 MF: serine-type endopeptidase inhibitor activity;GO:0009611 BP: response to wounding
TraesCS1A01G028300	gene	1A	13288683	13284004	13293362	Chymotrypsin inhibitor	NA	5.39115e+06	4165685	-493790799	PF00280: Potato inhibitor I family	IPR000864: Proteinase inhibitor I13, potato inhibitor I	GO:0004867 MF: serine-type endopeptidase inhibitor activity;GO:0009611 BP: response to wounding
TraesCS1A01G028400	gene	1A	13316481	13312907	13320055	NBS-LRR-like resistance protein	NA	5.39115e+06	4193483	-493763001	PF00931: NB-ARC domain	IPR002182: NB-ARC; IPR011991: Winged helix-turn-helix DNA-binding domain; IPR027417: P-loop containing nucleoside triphosphate hydrolase; IPR032675: Leucine-rich repeat domain, L domain-like	GO:0043531 MF: ADP binding
TraesCS1A01G028500	gene	1A	13349348	13347390	13351307	NBS-LRR-like resistance protein	NA	5.39115e+06	4226350	-493730134	PF00931: NB-ARC domain	IPR002182: NB-ARC; IPR011991: Winged helix-turn-helix DNA-binding domain; IPR027417: P-loop containing nucleoside triphosphate hydrolase; IPR032675: Leucine-rich repeat domain, L domain-like	GO:0043531 MF: ADP binding
TraesCS1A01G028600	gene	1A	13416007	13414049	13417965	Disease resistance protein (NBS-LRR class) family	NA	5.39115e+06	4293009	-493663475	PF00931: NB-ARC domain	IPR002182: NB-ARC; IPR011991: Winged helix-turn-helix DNA-binding domain; IPR027417: P-loop containing nucleoside triphosphate hydrolase; IPR032675: Leucine-rich repeat domain, L domain-like	GO:0043531 MF: ADP binding
TraesCS1A01G028700	gene	1A	13454273	13453280	13455266	Disease resistance protein (TIR-NBS-LRR class) family	NA	5.39115e+06	4331275	-493625209	PF00931: NB-ARC domain	IPR002182: NB-ARC; IPR027417: P-loop containing nucleoside triphosphate hydrolase	GO:0043531 MF: ADP binding
TraesCS1A01G028800	gene	1A	13456142	13455280	13457005	Leucine-rich repeat (LRR) family protein	NA	5.39115e+06	4333144	-493623340	PF00931: NB-ARC domain	IPR002182: NB-ARC; IPR003591: Leucine-rich repeat, typical subtype; IPR011991: Winged helix-turn-helix DNA-binding domain; IPR032675: Leucine-rich repeat domain, L domain-like	GO:0043531 MF: ADP binding
TraesCS1A01G028900	gene	1A	13571532	13569534	13573531	NBS-LRR-like resistance protein	NA	5.39115e+06	4448534	-493507950	PF00931: NB-ARC domain	IPR002182: NB-ARC; IPR011991: Winged helix-turn-helix DNA-binding domain; IPR027417: P-loop containing nucleoside triphosphate hydrolase; IPR032675: Leucine-rich repeat domain, L domain-like	GO:0043531 MF: ADP binding
TraesCS1A01G029000	gene	1A	13581273	13581071	13581475	Insulin receptor	NA	5.39115e+06	4458275	-493498209	NA	NA	NA
TraesCS1A01G029100	gene	1A	13665550	13663300	13667800	Disease resistance protein (TIR-NBS-LRR class) family	NA	5.39115e+06	4542552	-493413932	PF00931: NB-ARC domain	IPR002182: NB-ARC; IPR011991: Winged helix-turn-helix DNA-binding domain; IPR027417: P-loop containing nucleoside triphosphate hydrolase; IPR032675: Leucine-rich repeat domain, L domain-like	GO:0043531 MF: ADP binding
wsnp_Ex_c19717_28713417	SNP	1A	13670867	13670867	13670867	--	--	5.39115e+06	4547869	-493408615	NA	NA	NA
wsnp_Ku_c5756_10191339	SNP	1A	13672147	13672147	13672147	--	--	5.39115e+06	4549149	-493407335	NA	NA	NA
TraesCS1A01G029200	gene	1A	13673336	13670459	13676212	Pumilio-like protein	NA	5.39115e+06	4550338	-493406146	PF07990: Nucleic acid binding protein NABP; PF00806: Pumilio-family RNA binding repeat	IPR001313: Pumilio RNA-binding repeat; IPR011989: Armadillo-like helical; IPR012940: Nucleic acid binding NABP; IPR016024: Armadillo-type fold; IPR033133: Pumilio homology domain	GO:0003723 MF: RNA binding;GO:0005488 MF: binding
wsnp_Ex_c7252_12453079	SNP	1A	13674071	13674071	13674071	--	--	5.39115e+06	4551073	-493405411	NA	NA	NA
TraesCS1A01G029300	gene	1A	13765506	13762850	13768161	ERD (Early-responsive to dehydration stress) family protein	NA	5.39115e+06	4642508	-493313976	PF13967: Late exocytosis, associated with Golgi transport; PF14703: Cytosolic domain of 10TM putative phosphate transporter; PF02714: Calcium-dependent channel, 7TM region, putative phosphate	IPR003864: Calcium-dependent channel, 7TM region, putative phosphate; IPR027815: 10TM putative phosphate transporter, cytosolic domain; IPR032880: Calcium permeable stress-gated cation channel 1, N-terminal transmembrane domain	GO:0016020 CC: membrane
BS00081680_51	SNP	1A	13768044	13768044	13768044	--	--	5.39115e+06	4645046	-493311438	NA	NA	NA
RAC875_c23587_271	SNP	1A	13768114	13768114	13768114	--	--	5.39115e+06	4645116	-493311368	NA	NA	NA
TraesCS1A01G029400	gene	1A	13774056	13772559	13775553	Coiled-coil domain-containing protein 186	NA	5.39115e+06	4651058	-493305426	NA	NA	NA
TraesCS1A01G029500	gene	1A	13806036	13805327	13806745	HXXXD-type acyl-transferase family protein	NA	5.39115e+06	4683038	-493273446	PF02458: Transferase family	IPR003480: Transferase	GO:0016747 MF: transferase activity, transferring acyl groups other than amino-acyl groups
TraesCS1A01G029600	gene	1A	13831018	13830461	13831574	Eukaryotic translation initiation factor 4H	NA	5.39115e+06	4708020	-493248464	NA	NA	NA
TraesCS1A01G029700	gene	1A	13857985	13857798	13858172	Disease resistance protein RPM1	NA	5.39115e+06	4734987	-493221497	NA	NA	NA
CAP7_c3847_204	SNP	1A	13861780	13861780	13861780	--	--	5.39115e+06	4738782	-493217702	NA	NA	NA
TraesCS1A01G029800	gene	1A	13862100	13861501	13862700	RING/U-box superfamily protein	NA	5.39115e+06	4739102	-493217382	PF14369: zinc-ribbon; PF13639: Ring finger domain; PF06547: Protein of unknown function (DUF1117)	IPR001841: Zinc finger, RING-type; IPR010543: Domain of unknown function DUF1117; IPR013083: Zinc finger, RING/FYVE/PHD-type	GO:0005515 MF: protein binding;GO:0008270 MF: zinc ion binding
TraesCS1A01G029900	gene	1A	13973592	13971894	13975289	Protein DETOXIFICATION	NA	5.39115e+06	4850594	-493105890	PF01554: MatE	IPR002528: Multi antimicrobial extrusion protein	GO:0006855 BP: drug transmembrane transport;GO:0015238 MF: drug transmembrane transporter activity;GO:0015297 MF: antiporter activity;GO:0016020 CC: membrane;GO:0055085 BP: transmembrane transport
TraesCS1A01G030000	gene	1A	13979620	13979373	13979866	Chaperone DnaJ	NA	5.39115e+06	4856622	-493099862	NA	IPR001305: Heat shock protein DnaJ, cysteine-rich domain	GO:0031072 MF: heat shock protein binding;GO:0051082 MF: unfolded protein binding
TraesCS1A01G030100	gene	1A	14046739	14045725	14047753	NAD(P)-binding rossmann-fold protein	NA	5.39115e+06	4923741	-493032743	PF13460: NAD(P)H-binding	IPR016040: NAD(P)-binding domain	NA
Tdurum_contig83113_134	SNP	1A	14056165	14056165	14056165	--	--	5.39115e+06	4933167	-493023317	NA	NA	NA
TraesCS1A01G030200	gene	1A	14064226	14063144	14065309	Scarecrow transcription factor family protein	NA	5.39115e+06	4941228	-493015256	PF03514: GRAS domain family	IPR005202: Transcription factor GRAS	NA
TraesCS1A01G030300	gene	1A	14076298	14075238	14077358	Scarecrow transcription factor family protein	NA	5.39115e+06	4953300	-493003184	PF03514: GRAS domain family	IPR005202: Transcription factor GRAS	NA
TraesCS1A01G030400	gene	1A	14109294	14108216	14110372	Jasmonate O-methyltransferase	NA	5.39115e+06	4986296	-492970188	PF03492: SAM dependent carboxyl methyltransferase	IPR005299: SAM dependent carboxyl methyltransferase; IPR029063: S-adenosyl-L-methionine-dependent methyltransferase	GO:0008168 MF: methyltransferase activity
TraesCS1A01G030500	gene	1A	14141528	14139742	14143313	NA	NA	5.39115e+06	5018530	-492937954	NA	NA	NA
Tdurum_contig52332_94	SNP	1A	14143732	14143732	14143732	--	--	5.39115e+06	5020734	-492935750	NA	NA	NA
TraesCS1A01G030600	gene	1A	14144854	14143858	14145849	Rab5-interacting family protein	NA	5.39115e+06	5021856	-492934628	PF07019: Rab5-interacting protein (Rab5ip)	IPR029008: Rab5-interacting protein family	NA
TraesCS1A01G030700	gene	1A	14161778	14160615	14162941	PGR5-like protein 1A, chloroplastic	NA	5.39115e+06	5038780	-492917704	NA	NA	NA
BS00022977_51	SNP	1A	14163002	14163002	14163002	--	--	5.39115e+06	5040004	-492916480	NA	NA	NA
Tdurum_contig50845_82	SNP	1A	14163235	14163235	14163235	--	--	5.39115e+06	5040237	-492916247	NA	NA	NA
TraesCS1A01G030800	gene	1A	14196876	14195891	14197862	NA	NA	5.39115e+06	5073878	-492882606	NA	NA	NA
BS00026453_51	SNP	1A	14254076	14254076	14254076	--	--	5.39115e+06	5131078	-492825406	NA	NA	NA
TraesCS1A01G030900	gene	1A	14254934	14253496	14256373	receptor kinase 1	NA	5.39115e+06	5131936	-492824548	PF00069: Protein kinase domain; PF07714: Protein tyrosine kinase	IPR000719: Protein kinase domain; IPR001245: Serine-threonine/tyrosine-protein kinase, catalytic domain; IPR008271: Serine/threonine-protein kinase, active site; IPR011009: Protein kinase-like domain; IPR017441: Protein kinase, ATP binding site	GO:0004672 MF: protein kinase activity;GO:0005524 MF: ATP binding;GO:0006468 BP: protein phosphorylation
TraesCS1A01G031000	gene	1A	14431226	14430547	14431904	Glycosyltransferase	NA	5.39115e+06	5308228	-492648256	PF03407: Nucleotide-diphospho-sugar transferase	IPR005069: Nucleotide-diphospho-sugar transferase	NA
TraesCS1A01G031100	gene	1A	14468612	14467963	14469260	Cysteine protease	NA	5.39115e+06	5345614	-492610870	PF08246: Cathepsin propeptide inhibitor domain (I29); PF00112: Papain family cysteine protease	IPR000169: Cysteine peptidase, cysteine active site; IPR000668: Peptidase C1A, papain C-terminal; IPR013201: Cathepsin propeptide inhibitor domain (I29); IPR025661: Cysteine peptidase, asparagine active site	GO:0006508 BP: proteolysis;GO:0008234 MF: cysteine-type peptidase activity
TraesCS1A01G031200	gene	1A	14506112	14504728	14507496	Protein kinase	NA	5.39115e+06	5383114	-492573370	PF00069: Protein kinase domain	IPR000719: Protein kinase domain; IPR008271: Serine/threonine-protein kinase, active site; IPR011009: Protein kinase-like domain; IPR017441: Protein kinase, ATP binding site	GO:0004672 MF: protein kinase activity;GO:0005524 MF: ATP binding;GO:0006468 BP: protein phosphorylation
TraesCS1A01G310700	gene	1A	501704852	501702108	501707597	Nuclear factor Y subunit C	NA	5.39115e+06	492581854	-5374630	PF00808: Histone-like transcription factor (CBF/NF-Y) and archaeal histone	IPR003958: Transcription factor CBF/NF-Y/archaeal histone domain; IPR009072: Histone-fold	GO:0046982 MF: protein heterodimerization activity
TraesCS1A01G310800	gene	1A	501887648	501887165	501888130	MADS-box transcription factor	NA	5.39115e+06	492764650	-5191834	PF00319: SRF-type transcription factor (DNA-binding and dimerisation domain)	IPR002100: Transcription factor, MADS-box	GO:0003677 MF: DNA binding;GO:0046983 MF: protein dimerization activity
TraesCS1A01G310900	gene	1A	501994593	501994403	501994783	UPF0374 protein STER_0421	NA	5.39115e+06	492871595	-5084889	NA	NA	NA
TraesCS1A01G311000	gene	1A	502678269	502677737	502678801	Nucleotide-sugar transporter family protein	NA	5.39115e+06	493555271	-4401213	PF03151: Triose-phosphate Transporter family	IPR004853: Sugar phosphate transporter domain	NA
TraesCS1A01G311100	gene	1A	502805684	502804856	502806511	Polygalacturonase	NA	5.39115e+06	493682686	-4273798	PF00295: Glycosyl hydrolases family 28	IPR000743: Glycoside hydrolase, family 28; IPR006626: Parallel beta-helix repeat; IPR011050: Pectin lyase fold/virulence factor; IPR012334: Pectin lyase fold	GO:0004650 MF: polygalacturonase activity;GO:0005975 BP: carbohydrate metabolic process
TraesCS1A01G311200	gene	1A	502824087	502823633	502824541	NA	NA	5.39115e+06	493701089	-4255395	NA	NA	NA
TraesCS1A01G311300	gene	1A	502842347	502841984	502842710	weak chloroplast movement under blue light protein (DUF827)	NA	5.39115e+06	493719349	-4237135	NA	NA	NA
TraesCS1A01G311400	gene	1A	503311592	503307432	503315751	Transcription elongation factor SPT6	NA	5.39115e+06	494188594	-3767890	PF14632: Acidic N-terminal SPT6; PF14641: Helix-turn-helix DNA-binding domain of SPT6; PF14639: Holliday-junction resolvase-like of SPT6; PF14635: Helix-hairpin-helix motif; PF14878: Death-like domain of SPT6; PF14633: SH2 domain	IPR000980: SH2 domain; IPR003029: S1 domain; IPR006641: YqgF/RNase H-like domain; IPR010994: RuvA domain 2-like; IPR012337: Ribonuclease H-like domain; IPR012340: Nucleic acid-binding, OB-fold; IPR017072: Transcription elongation factor Spt6; IPR023319: Tex-like protein, HTH domain; IPR023323: Tex-like domain; IPR027999: Death-like domain of Spt6; IPR028083: Spt6 acidic, N-terminal domain; IPR028…	GO:0003676 MF: nucleic acid binding;GO:0003677 MF: DNA binding;GO:0006139 BP: nucleobase-containing compound metabolic process;GO:0006357 BP: regulation of transcription from RNA polymerase II promoter;GO:0032784 BP: regulation of DNA-templated transcription, elongation
wsnp_Ku_c15214_23756800	SNP	1A	503312413	503312413	503312413	--	--	5.39115e+06	494189415	-3767069	NA	NA	NA
Ku_c67089_214	SNP	1A	503313230	503313230	503313230	--	--	5.39115e+06	494190232	-3766252	NA	NA	NA
TraesCS1A01G311500	gene	1A	503317886	503317245	503318528	NA	NA	5.39115e+06	494194888	-3761596	NA	NA	NA
TraesCS1A01G311600	gene	1A	503325725	503325400	503326050	RING/U-box superfamily protein	NA	5.39115e+06	494202727	-3753757	PF13639: Ring finger domain	IPR001841: Zinc finger, RING-type; IPR013083: Zinc finger, RING/FYVE/PHD-type	GO:0005515 MF: protein binding;GO:0008270 MF: zinc ion binding
TraesCS1A01G311700	gene	1A	503332211	503331894	503332528	VQ motif-containing protein	NA	5.39115e+06	494209213	-3747271	NA	NA	NA
wsnp_BG314157A_Ta_2_1	SNP	1A	503369330	503369330	503369330	--	--	5.39115e+06	494246332	-3710152	NA	NA	NA
TraesCS1A01G311800	gene	1A	503370742	503368735	503372750	NA	NA	5.39115e+06	494247744	-3708740	NA	NA	NA
TraesCS1A01G311900	gene	1A	503376822	503376481	503377164	Transcription factor	NA	5.39115e+06	494253824	-3702660	PF07716: Basic region leucine zipper	IPR004827: Basic-leucine zipper domain	GO:0003700 MF: transcription factor activity, sequence-specific DNA binding;GO:0006355 BP: regulation of transcription, DNA-templated;GO:0043565 MF: sequence-specific DNA binding
RFL_Contig22_617	SNP	1A	503379910	503379910	503379910	--	--	5.39115e+06	494256912	-3699572	NA	NA	NA
TraesCS1A01G312000	gene	1A	503380588	503379741	503381435	Adenine phosphoribosyltransferase-like protein, putative (DUF2358)	NA	5.39115e+06	494257590	-3698894	PF10184: Uncharacterized conserved protein (DUF2358)	IPR018790: Protein of unknown function DUF2358; IPR032710: NTF2-like domain	NA
TraesCS1A01G312100	gene	1A	504202577	504202430	504202724	Protein transport protein Sec61 subunit gamma	NA	5.39115e+06	495079579	-2876905	PF00584: SecE/Sec61-gamma subunits of protein translocation complex	IPR001901: Protein translocase complex, SecE/Sec61-gamma subunit; IPR008158: Protein translocase SEC61 complex, gamma subunit; IPR022943: Preprotein translocase subunit SecE; IPR023391: Protein translocase SecE domain	GO:0006605 BP: protein targeting;GO:0006886 BP: intracellular protein transport;GO:0015031 BP: protein transport;GO:0015450 MF: P-P-bond-hydrolysis-driven protein transmembrane transporter activity;GO:0016020 CC: membrane
TraesCS1A01G312200	gene	1A	504219830	504219115	504220546	3-phosphoshikimate 1-carboxyvinyltransferase	NA	5.39115e+06	495096832	-2859652	NA	NA	NA
RAC875_c29540_1109	SNP	1A	504242318	504242318	504242318	--	--	5.39115e+06	495119320	-2837164	NA	NA	NA
RAC875_c29540_413	SNP	1A	504243009	504243009	504243009	--	--	5.39115e+06	495120011	-2836473	NA	NA	NA
wsnp_Ra_c33025_41968284	SNP	1A	504244245	504244245	504244245	--	--	5.39115e+06	495121247	-2835237	NA	NA	NA
wsnp_Ex_rep_c108951_91954190	SNP	1A	504244687	504244687	504244687	--	--	5.39115e+06	495121689	-2834795	NA	NA	NA
wsnp_Ra_c11877_19161832	SNP	1A	504246151	504246151	504246151	--	--	5.39115e+06	495123153	-2833331	NA	NA	NA
BS00021728_51	SNP	1A	504246961	504246961	504246961	--	--	5.39115e+06	495123963	-2832521	NA	NA	NA
TraesCS1A01G312300	gene	1A	504277487	504270881	504284093	Calcium-transporting ATPase	NA	5.39115e+06	495154489	-2801995	PF12515: Ca2+-ATPase N terminal autoinhibitory domain; PF00690: Cation transporter/ATPase, N-terminus; PF00122: E1-E2 ATPase; PF13246: Cation transport ATPase (P-type); PF00689: Cation transporting ATPase, C-terminus	IPR001757: P-type ATPase; IPR004014: Cation-transporting P-type ATPase, N-terminal; IPR006068: Cation-transporting P-type ATPase, C-terminal; IPR006408: P-type ATPase, subfamily IIB; IPR008250: P-type ATPase, A domain; IPR018303: P-type ATPase, phosphorylation site; IPR023214: HAD-like domain; IPR023298: P-type ATPase, transmembrane domain; IPR023299: P-type ATPase, cytoplasmic domain N; IPR02475…	GO:0000166 MF: nucleotide binding;GO:0005388 MF: calcium-transporting ATPase activity;GO:0005516 MF: calmodulin binding;GO:0005524 MF: ATP binding;GO:0016020 CC: membrane;GO:0016021 CC: integral component of membrane;GO:0046872 MF: metal ion binding;GO:0070588 BP: calcium ion transmembrane transport
TraesCS1A01G312400	gene	1A	504314611	504313343	504315879	Glycerol-3-phosphate dehydrogenase [NAD(+)]	NA	5.39115e+06	495191613	-2764871	PF01210: NAD-dependent glycerol-3-phosphate dehydrogenase N-terminus; PF07479: NAD-dependent glycerol-3-phosphate dehydrogenase C-terminus	IPR006109: Glycerol-3-phosphate dehydrogenase, NAD-dependent, C-terminal; IPR006168: Glycerol-3-phosphate dehydrogenase, NAD-dependent; IPR008927: 6-phosphogluconate dehydrogenase C-terminal domain-like; IPR011128: Glycerol-3-phosphate dehydrogenase, NAD-dependent, N-terminal; IPR013328: 6-phosphogluconate dehydrogenase, domain 2; IPR016040: NAD(P)-binding domain	GO:0004367 MF: glycerol-3-phosphate dehydrogenase [NAD+] activity;GO:0005975 BP: carbohydrate metabolic process;GO:0006072 BP: glycerol-3-phosphate metabolic process;GO:0009331 CC: glycerol-3-phosphate dehydrogenase complex;GO:0016491 MF: oxidoreductase activity;GO:0016616 MF: oxidoreductase activity, acting on the CH-OH group of donors, NAD or NADP as acceptor;GO:0046168 BP: glycerol-3-phosphate…
TraesCS1A01G312500	gene	1A	504397986	504397252	504398719	Indole-3-acetic acid-amido synthetase GH3.2	NA	5.39115e+06	495274988	-2681496	NA	NA	NA
Kukri_c58155_786	SNP	1A	504400000	504400000	504400000	--	--	5.39115e+06	495277002	-2679482	NA	NA	NA
TraesCS1A01G312600	gene	1A	504580254	504578903	504581605	Cellulose synthase-like protein	NA	5.39115e+06	495457256	-2499228	PF13641: Glycosyltransferase like family 2	IPR029044: Nucleotide-diphospho-sugar transferases	NA
TraesCS1A01G312700	gene	1A	504614636	504612814	504616459	'putative beta-1,3-glucanase	NA	5.39115e+06	495491638	-2464846	PF00332: Glycosyl hydrolases family 17	IPR000490: Glycoside hydrolase family 17; IPR017853: Glycoside hydrolase superfamily	GO:0004553 MF: hydrolase activity, hydrolyzing O-glycosyl compounds;GO:0005975 BP: carbohydrate metabolic process
TraesCS1A01G312800	gene	1A	504632608	504632416	504632799	Thiazole synthase	NA	5.39115e+06	495509610	-2446874	NA	NA	NA
TraesCS1A01G312900	gene	1A	504702851	504702571	504703131	Blue copper protein	NA	5.39115e+06	495579853	-2376631	PF02298: Plastocyanin-like domain	IPR003245: Phytocyanin domain; IPR008972: Cupredoxin	GO:0009055 MF: electron carrier activity
TraesCS1A01G313000	gene	1A	504740412	504740305	504740520	Cysteine synthase	NA	5.39115e+06	495617414	-2339070	NA	NA	NA
TraesCS1A01G313100	gene	1A	504840364	504840221	504840508	B3 domain-containing protein family	NA	5.39115e+06	495717366	-2239118	NA	IPR003340: B3 DNA binding domain; IPR015300: DNA-binding pseudobarrel domain	GO:0003677 MF: DNA binding
TraesCS1A01G313200	gene	1A	505269359	505268172	505270546	Hydroxyproline-rich glycoprotein family protein, putative	NA	5.39115e+06	496146361	-1810123	PF15502: M-phase-specific PLK1-interacting protein	IPR028265: M-phase-specific PLK1-interacting protein-like	NA
BS00096721_51	SNP	1A	505270201	505270201	505270201	--	--	5.39115e+06	496147203	-1809281	NA	NA	NA
TraesCS1A01G313300	gene	1A	505272354	505270959	505273748	Phosphoglycerate kinase	NA	5.39115e+06	496149356	-1807128	PF00162: Phosphoglycerate kinase	IPR001576: Phosphoglycerate kinase; IPR015824: Phosphoglycerate kinase, N-terminal; IPR015911: Phosphoglycerate kinase, conserved site	GO:0004618 MF: phosphoglycerate kinase activity;GO:0006096 BP: glycolytic process
TraesCS1A01G313400	gene	1A	505278228	505277641	505278816	Mitochondrial transcription termination factor family protein	NA	5.39115e+06	496155230	-1801254	PF02536: mTERF	IPR003690: Transcription termination factor, mitochondrial/chloroplastic	GO:0003690 MF: double-stranded DNA binding;GO:0006355 BP: regulation of transcription, DNA-templated
RAC875_c37545_289	SNP	1A	505283098	505283098	505283098	--	--	5.39115e+06	496160100	-1796384	NA	NA	NA
TraesCS1A01G313500	gene	1A	505284490	505282778	505286202	Polyubiquitin	NA	5.39115e+06	496161492	-1794992	PF00240: Ubiquitin family	IPR000626: Ubiquitin domain; IPR019954: Ubiquitin conserved site; IPR019956: Ubiquitin; IPR029071: Ubiquitin-related domain	GO:0005515 MF: protein binding
TraesCS1A01G313600	gene	1A	505338532	505338090	505338974	NA	NA	5.39115e+06	496215534	-1740950	NA	NA	NA
TraesCS1A01G313700	gene	1A	505471542	505467546	505475539	Dentin sialophosphoprotein-like protein	NA	5.39115e+06	496348544	-1607940	NA	NA	NA
TraesCS1A01G313800	gene	1A	505480262	505479594	505480930	Metacaspase	NA	5.39115e+06	496357264	-1599220	PF00656: Caspase domain	NA	NA
TraesCS1A01G313900	gene	1A	505482770	505481552	505483988	Metacaspase	NA	5.39115e+06	496359772	-1596712	PF00656: Caspase domain	NA	NA
BS00064638_51	SNP	1A	505524402	505524402	505524402	--	--	5.39115e+06	496401404	-1555080	NA	NA	NA
TraesCS1A01G314000	gene	1A	505539356	505537676	505541035	Kinase family protein	NA	5.39115e+06	496416358	-1540126	PF00069: Protein kinase domain	IPR000719: Protein kinase domain; IPR008271: Serine/threonine-protein kinase, active site; IPR011009: Protein kinase-like domain; IPR017441: Protein kinase, ATP binding site	GO:0004672 MF: protein kinase activity;GO:0005524 MF: ATP binding;GO:0006468 BP: protein phosphorylation
Kukri_c29039_315	SNP	1A	505672046	505672046	505672046	--	--	5.39115e+06	496549048	-1407436	NA	NA	NA
TraesCS1A01G314100	gene	1A	505674319	505669089	505679549	Structural maintenance of chromosomes protein	NA	5.39115e+06	496551321	-1405163	PF02463: RecF/RecN/SMC N terminal domain; PF06470: SMC proteins Flexible Hinge Domain	IPR003395: RecF/RecN/SMC, N-terminal; IPR010935: SMCs flexible hinge; IPR024704: Structural maintenance of chromosomes protein; IPR027417: P-loop containing nucleoside triphosphate hydrolase	GO:0005515 MF: protein binding;GO:0005524 MF: ATP binding;GO:0005694 CC: chromosome;GO:0051276 BP: chromosome organization
TraesCS1A01G314200	gene	1A	505681077	505680794	505681360	Ethylene-responsive transcription factor, putative	NA	5.39115e+06	496558079	-1398405	PF00847: AP2 domain	IPR001471: AP2/ERF domain; IPR016177: DNA-binding domain	GO:0003677 MF: DNA binding;GO:0003700 MF: transcription factor activity, sequence-specific DNA binding;GO:0006355 BP: regulation of transcription, DNA-templated
TraesCS1A01G314300	gene	1A	505925570	505925145	505925995	Ethylene-responsive factor-like transcription factor	NA	5.39115e+06	496802572	-1153912	PF00847: AP2 domain	IPR001471: AP2/ERF domain; IPR016177: DNA-binding domain	GO:0003677 MF: DNA binding;GO:0003700 MF: transcription factor activity, sequence-specific DNA binding;GO:0006355 BP: regulation of transcription, DNA-templated
TraesCS1A01G314400	gene	1A	506283935	506282215	506285655	Transcription factor TFIIIB component B	NA	5.39115e+06	497160937	-795547	PF15963: Myb DNA-binding like	IPR001005: SANT/Myb domain; IPR009057: Homeobox domain-like; IPR017884: SANT domain	GO:0003677 MF: DNA binding
TraesCS1A01G314500	gene	1A	506291268	506288259	506294277	Early light-induced protein	NA	5.39115e+06	497168270	-788214	PF00504: Chlorophyll A-B binding protein	IPR022796: Chlorophyll A-B binding protein; IPR023329: Chlorophyll a/b binding protein domain	NA
TraesCS1A01G314600	gene	1A	506308548	506308220	506308877	Early light-induced protein	NA	5.39115e+06	497185550	-770934	PF00504: Chlorophyll A-B binding protein	IPR022796: Chlorophyll A-B binding protein; IPR023329: Chlorophyll a/b binding protein domain	NA
TraesCS1A01G314700	gene	1A	506308574	506308248	506308901	Amine oxidase [flavin-containing] A	NA	5.39115e+06	497185576	-770908	NA	NA	NA
TraesCS1A01G314800	gene	1A	506473850	506473513	506474188	Early light-induced protein	NA	5.39115e+06	497350852	-605632	PF00504: Chlorophyll A-B binding protein	IPR022796: Chlorophyll A-B binding protein; IPR023329: Chlorophyll a/b binding protein domain	NA
TraesCS1A01G314900	gene	1A	506487092	506480518	506493666	Early light-induced protein	NA	5.39115e+06	497364094	-592390	PF00504: Chlorophyll A-B binding protein	IPR022796: Chlorophyll A-B binding protein; IPR023329: Chlorophyll a/b binding protein domain	NA
TraesCS1A01G315000	gene	1A	506522712	506522274	506523151	NA	NA	5.39115e+06	497399714	-556770	NA	NA	NA
TraesCS1A01G315100	gene	1A	506541578	506541050	506542105	Kinase family protein	NA	5.39115e+06	497418580	-537904	PF00069: Protein kinase domain	IPR000719: Protein kinase domain; IPR008271: Serine/threonine-protein kinase, active site; IPR011009: Protein kinase-like domain; IPR017441: Protein kinase, ATP binding site	GO:0004672 MF: protein kinase activity;GO:0005524 MF: ATP binding;GO:0006468 BP: protein phosphorylation
TraesCS1A01G315200	gene	1A	506555600	506553425	506557775	NA	NA	5.39115e+06	497432602	-523882	NA	NA	NA
wsnp_Ku_c10292_17066821	SNP	1A	506854890	506854890	506854890	--	--	5.39115e+06	497731892	-224592	NA	NA	NA
TraesCS1A01G315300	gene	1A	506855041	506854488	506855594	Udp-glucose 4,6-dehydratase	NA	5.39115e+06	497732043	-224441	PF16363: GDP-mannose 4,6 dehydratase	IPR016040: NAD(P)-binding domain	NA
TraesCS1A01G315400	gene	1A	507000778	506998554	507003002	E3 ubiquitin-protein ligase	NA	5.39115e+06	497877780	-78704	PF13923: Zinc finger, C3HC4 type (RING finger)	IPR001841: Zinc finger, RING-type; IPR013083: Zinc finger, RING/FYVE/PHD-type; IPR017907: Zinc finger, RING-type, conserved site	GO:0005515 MF: protein binding;GO:0008270 MF: zinc ion binding
TraesCS1A01G315500	gene	1A	507077467	507076420	507078514	Ribosomal protein L11 methyltransferase	NA	5.39115e+06	497954469	-2015	PF06325: Ribosomal protein L11 methyltransferase (PrmA)	IPR004498: Ribosomal protein L11 methyltransferase; IPR029063: S-adenosyl-L-methionine-dependent methyltransferase	GO:0006479 BP: protein methylation;GO:0008276 MF: protein methyltransferase activity
wsnp_Ku_c1642_3232242	associated SNP	1A	507079482	507079482	507079482	Temperature Response	intersection 1: (lrc)	5.39115e+06	0	0	NA	NA	NA
wsnp_BM140362A_Ta_2_2	SNP	1A	507080159	507080159	507080159	--	--	5.39115e+06	677	-27185582	NA	NA	NA
TraesCS1A01G315600	gene	1A	507081882	507079531	507084233	Protease-related family protein	NA	5.39115e+06	2400	-27183859	PF13365: Trypsin-like peptidase domain	IPR009003: Peptidase S1, PA clan; IPR018152: Superoxide dismutase, copper/zinc, binding site	GO:0004784 MF: superoxide dismutase activity;GO:0055114 BP: oxidation-reduction process
TraesCS1A01G315700	gene	1A	507555908	507555608	507556207	Werner syndrome-like exonuclease, putative	NA	5.39115e+06	476426	-26709833	PF01612: 3'-5' exonuclease	IPR002562: 3'-5' exonuclease domain; IPR012337: Ribonuclease H-like domain	GO:0003676 MF: nucleic acid binding;GO:0006139 BP: nucleobase-containing compound metabolic process;GO:0008408 MF: 3'-5' exonuclease activity
TraesCS1A01G315800	gene	1A	507959766	507959475	507960056	Inositol 1,4,5-trisphosphate receptor type 3	NA	5.39115e+06	880284	-26305975	NA	NA	NA
TraesCS1A01G315900	gene	1A	508143770	508133863	508153676	DNA mismatch repair protein MutS	NA	5.39115e+06	1064288	-26121971	PF05192: MutS domain III; PF00488: MutS domain V	IPR000432: DNA mismatch repair protein MutS, C-terminal; IPR007696: DNA mismatch repair protein MutS, core; IPR007860: DNA mismatch repair protein MutS, connector domain; IPR011184: DNA mismatch repair MutS; IPR027417: P-loop containing nucleoside triphosphate hydrolase	GO:0005524 MF: ATP binding;GO:0006298 BP: mismatch repair;GO:0030983 MF: mismatched DNA binding
TraesCS1A01G316000	gene	1A	508193366	508192963	508193769	NA	NA	5.39115e+06	1113884	-26072375	NA	NA	NA
TraesCS1A01G316100	gene	1A	508200221	508199117	508201325	Cyclin-dependent kinase 2-interacting protein	NA	5.39115e+06	1120739	-26065520	NA	NA	NA
TraesCS1A01G316200	gene	1A	508214676	508214411	508214940	Blue copper protein	NA	5.39115e+06	1135194	-26051065	NA	IPR008972: Cupredoxin	NA
TraesCS1A01G316300	gene	1A	508274148	508273915	508274382	Blue copper protein	NA	5.39115e+06	1194666	-25991593	PF02298: Plastocyanin-like domain	IPR003245: Phytocyanin domain; IPR008972: Cupredoxin; IPR028871: Blue (type 1) copper protein, binding site	GO:0009055 MF: electron carrier activity
TraesCS1A01G316400	gene	1A	508281450	508281269	508281631	Blue copper protein	NA	5.39115e+06	1201968	-25984291	PF02298: Plastocyanin-like domain	IPR003245: Phytocyanin domain; IPR008972: Cupredoxin	GO:0009055 MF: electron carrier activity
TraesCS1A01G316500	gene	1A	508286617	508286406	508286828	MAP kinase kinase 2	NA	5.39115e+06	1207135	-25979124	NA	NA	NA
TraesCS1A01G316600	gene	1A	508309347	508309166	508309528	Blue copper protein	NA	5.39115e+06	1229865	-25956394	PF02298: Plastocyanin-like domain	IPR003245: Phytocyanin domain; IPR008972: Cupredoxin	GO:0009055 MF: electron carrier activity
TraesCS1A01G316700	gene	1A	508333978	508332796	508335160	Blue copper protein	NA	5.39115e+06	1254496	-25931763	PF02298: Plastocyanin-like domain	IPR003245: Phytocyanin domain; IPR008972: Cupredoxin	GO:0009055 MF: electron carrier activity
TraesCS1A01G316800	gene	1A	508340557	508340376	508340738	Blue copper protein	NA	5.39115e+06	1261075	-25925184	PF02298: Plastocyanin-like domain	IPR003245: Phytocyanin domain; IPR008972: Cupredoxin	GO:0009055 MF: electron carrier activity
TraesCS1A01G316900	gene	1A	508527472	508527082	508527863	Protein translation factor SUI1-like protein	NA	5.39115e+06	1447990	-25738269	PF01253: Translation initiation factor SUI1	IPR001950: SUI1 domain; IPR005874: Eukaryotic translation initiation factor SUI1	GO:0003743 MF: translation initiation factor activity;GO:0006413 BP: translational initiation
wsnp_CAP12_c1960_972031	SNP	1A	508528066	508528066	508528066	--	--	5.39115e+06	1448584	-25737675	NA	NA	NA
RAC875_c16391_426	SNP	1A	508555158	508555158	508555158	--	--	5.39115e+06	1475676	-25710583	NA	NA	NA
TraesCS1A01G317000	gene	1A	508556067	508554108	508558026	actin cytoskeleton-regulatory complex pan-like protein	NA	5.39115e+06	1476585	-25709674	NA	NA	NA
TraesCS1A01G317100	gene	1A	508633056	508627529	508638584	Histone deacetylase	NA	5.39115e+06	1553574	-25632685	PF00850: Histone deacetylase domain	IPR000286: Histone deacetylase superfamily; IPR023801: Histone deacetylase domain	NA
TraesCS1A01G317200	gene	1A	508641974	508641117	508642831	DCD (Development and cell death) domain protein	NA	5.39115e+06	1562492	-25623767	PF10539: Development and cell death domain	IPR013989: Development/cell death domain	NA
TraesCS1A01G317300	gene	1A	508722332	508721183	508723481	Protein kinase	NA	5.39115e+06	1642850	-25543409	PF00069: Protein kinase domain	IPR000719: Protein kinase domain; IPR008271: Serine/threonine-protein kinase, active site; IPR011009: Protein kinase-like domain; IPR017441: Protein kinase, ATP binding site	GO:0004672 MF: protein kinase activity;GO:0005524 MF: ATP binding;GO:0006468 BP: protein phosphorylation
TraesCS1A01G317400	gene	1A	508839050	508838446	508839654	actin filament bundling protein P-115-ABP protein	NA	5.39115e+06	1759568	-25426691	NA	NA	NA
TraesCS1A01G317500	gene	1A	508929780	508929435	508930124	High molecular weight glutenin subunit	NA	5.39115e+06	1850298	-25335961	NA	IPR016140: Bifunctional inhibitor/plant lipid transfer protein/seed storage helical domain	NA
TraesCS1A01G317600	gene	1A	508945430	508944703	508946156	NA	NA	5.39115e+06	1865948	-25320311	NA	NA	NA
TraesCS1A01G317700	gene	1A	508962170	508962029	508962310	ARM repeat superfamily protein	NA	5.39115e+06	1882688	-25303571	NA	NA	NA
TraesCS1A01G317800	gene	1A	509014648	509012804	509016493	Receptor kinase	NA	5.39115e+06	1935166	-25251093	PF08263: Leucine rich repeat N-terminal domain; PF00560: Leucine Rich Repeat; PF00069: Protein kinase domain	IPR000719: Protein kinase domain; IPR001611: Leucine-rich repeat; IPR003591: Leucine-rich repeat, typical subtype; IPR008271: Serine/threonine-protein kinase, active site; IPR011009: Protein kinase-like domain; IPR013210: Leucine-rich repeat-containing N-terminal, plant-type; IPR017441: Protein kinase, ATP binding site; IPR032675: Leucine-rich repeat domain, L domain-like	GO:0004672 MF: protein kinase activity;GO:0005515 MF: protein binding;GO:0005524 MF: ATP binding;GO:0006468 BP: protein phosphorylation
TraesCS1A01G317900	gene	1A	509037200	509036611	509037789	Peroxidase	NA	5.39115e+06	1957718	-25228541	PF00141: Peroxidase	IPR000823: Plant peroxidase; IPR002016: Haem peroxidase, plant/fungal/bacterial; IPR010255: Haem peroxidase; IPR019793: Peroxidases heam-ligand binding site; IPR019794: Peroxidase, active site	GO:0004601 MF: peroxidase activity;GO:0006979 BP: response to oxidative stress;GO:0020037 MF: heme binding;GO:0055114 BP: oxidation-reduction process
TraesCS1A01G318000	gene	1A	509493048	509492476	509493619	Peroxidase	NA	5.39115e+06	2413566	-24772693	PF00141: Peroxidase	IPR000823: Plant peroxidase; IPR002016: Haem peroxidase, plant/fungal/bacterial; IPR010255: Haem peroxidase; IPR019793: Peroxidases heam-ligand binding site; IPR019794: Peroxidase, active site	GO:0004601 MF: peroxidase activity;GO:0006979 BP: response to oxidative stress;GO:0020037 MF: heme binding;GO:0055114 BP: oxidation-reduction process
TraesCS1A01G318100	gene	1A	509541604	509541256	509541952	Peroxidase	NA	5.39115e+06	2462122	-24724137	PF00141: Peroxidase	IPR000823: Plant peroxidase; IPR002016: Haem peroxidase, plant/fungal/bacterial; IPR010255: Haem peroxidase	GO:0004601 MF: peroxidase activity;GO:0006979 BP: response to oxidative stress;GO:0020037 MF: heme binding;GO:0055114 BP: oxidation-reduction process
TraesCS1A01G318200	gene	1A	509702932	509702351	509703514	Peroxidase	NA	5.39115e+06	2623450	-24562809	PF00141: Peroxidase	IPR000823: Plant peroxidase; IPR002016: Haem peroxidase, plant/fungal/bacterial; IPR010255: Haem peroxidase; IPR019793: Peroxidases heam-ligand binding site; IPR019794: Peroxidase, active site	GO:0004601 MF: peroxidase activity;GO:0006979 BP: response to oxidative stress;GO:0020037 MF: heme binding;GO:0055114 BP: oxidation-reduction process
TraesCS1A01G318300	gene	1A	509719320	509718746	509719895	Peroxidase	NA	5.39115e+06	2639838	-24546421	PF00141: Peroxidase	IPR000823: Plant peroxidase; IPR002016: Haem peroxidase, plant/fungal/bacterial; IPR010255: Haem peroxidase; IPR019793: Peroxidases heam-ligand binding site; IPR019794: Peroxidase, active site	GO:0004601 MF: peroxidase activity;GO:0006979 BP: response to oxidative stress;GO:0020037 MF: heme binding;GO:0055114 BP: oxidation-reduction process
TraesCS1A01G318400	gene	1A	509776171	509775600	509776742	Peroxidase	NA	5.39115e+06	2696689	-24489570	PF00141: Peroxidase	IPR000823: Plant peroxidase; IPR002016: Haem peroxidase, plant/fungal/bacterial; IPR010255: Haem peroxidase; IPR019793: Peroxidases heam-ligand binding site; IPR019794: Peroxidase, active site	GO:0004601 MF: peroxidase activity;GO:0006979 BP: response to oxidative stress;GO:0020037 MF: heme binding;GO:0055114 BP: oxidation-reduction process
TraesCS1A01G318500	gene	1A	509792581	509791887	509793275	Peroxidase	NA	5.39115e+06	2713099	-24473160	PF00141: Peroxidase	IPR000823: Plant peroxidase; IPR002016: Haem peroxidase, plant/fungal/bacterial; IPR010255: Haem peroxidase; IPR019793: Peroxidases heam-ligand binding site; IPR019794: Peroxidase, active site	GO:0004601 MF: peroxidase activity;GO:0006979 BP: response to oxidative stress;GO:0020037 MF: heme binding;GO:0055114 BP: oxidation-reduction process
TraesCS1A01G318600	gene	1A	509848845	509848270	509849420	Peroxidase	NA	5.39115e+06	2769363	-24416896	PF00141: Peroxidase	IPR000823: Plant peroxidase; IPR002016: Haem peroxidase, plant/fungal/bacterial; IPR010255: Haem peroxidase; IPR019793: Peroxidases heam-ligand binding site; IPR019794: Peroxidase, active site	GO:0004601 MF: peroxidase activity;GO:0006979 BP: response to oxidative stress;GO:0020037 MF: heme binding;GO:0055114 BP: oxidation-reduction process
TraesCS1A01G318700	gene	1A	509914204	509913628	509914780	Peroxidase	NA	5.39115e+06	2834722	-24351537	PF00141: Peroxidase	IPR000823: Plant peroxidase; IPR002016: Haem peroxidase, plant/fungal/bacterial; IPR010255: Haem peroxidase; IPR019793: Peroxidases heam-ligand binding site; IPR019794: Peroxidase, active site	GO:0004601 MF: peroxidase activity;GO:0006979 BP: response to oxidative stress;GO:0020037 MF: heme binding;GO:0055114 BP: oxidation-reduction process
TraesCS1A01G318800	gene	1A	510111928	510111589	510112267	Peroxidase	NA	5.39115e+06	3032446	-24153813	PF00141: Peroxidase	IPR000823: Plant peroxidase; IPR002016: Haem peroxidase, plant/fungal/bacterial; IPR010255: Haem peroxidase	GO:0004601 MF: peroxidase activity;GO:0006979 BP: response to oxidative stress;GO:0020037 MF: heme binding;GO:0055114 BP: oxidation-reduction process
TraesCS1A01G318900	gene	1A	510185740	510185168	510186312	Peroxidase	NA	5.39115e+06	3106258	-24080001	PF00141: Peroxidase	IPR000823: Plant peroxidase; IPR002016: Haem peroxidase, plant/fungal/bacterial; IPR010255: Haem peroxidase; IPR019793: Peroxidases heam-ligand binding site; IPR019794: Peroxidase, active site	GO:0004601 MF: peroxidase activity;GO:0006979 BP: response to oxidative stress;GO:0020037 MF: heme binding;GO:0055114 BP: oxidation-reduction process
TraesCS1A01G319000	gene	1A	510281604	510280998	510282209	Peroxidase	NA	5.39115e+06	3202122	-23984137	PF00141: Peroxidase	IPR000823: Plant peroxidase; IPR002016: Haem peroxidase, plant/fungal/bacterial; IPR010255: Haem peroxidase	GO:0004601 MF: peroxidase activity;GO:0006979 BP: response to oxidative stress;GO:0020037 MF: heme binding;GO:0055114 BP: oxidation-reduction process
TraesCS1A01G319100	gene	1A	510284899	510283037	510286761	TraB	NA	5.39115e+06	3205417	-23980842	PF01963: TraB family	IPR002816: Pheromone shutdown, TraB	NA
TraesCS1A01G319200	gene	1A	510342473	510341734	510343212	Glycosyltransferase	NA	5.39115e+06	3262991	-23923268	PF00201: UDP-glucoronosyl and UDP-glucosyl transferase	IPR002213: UDP-glucuronosyl/UDP-glucosyltransferase	GO:0008152 BP: metabolic process;GO:0016758 MF: transferase activity, transferring hexosyl groups
TraesCS1A01G319300	gene	1A	510353583	510352871	510354295	Glycosyltransferase	NA	5.39115e+06	3274101	-23912158	PF00201: UDP-glucoronosyl and UDP-glucosyl transferase	IPR002213: UDP-glucuronosyl/UDP-glucosyltransferase	GO:0008152 BP: metabolic process;GO:0016758 MF: transferase activity, transferring hexosyl groups
TraesCS1A01G319400	gene	1A	510366906	510366392	510367420	ATP synthase subunit delta	NA	5.39115e+06	3287424	-23898835	PF09353: Domain of unknown function (DUF1995)	IPR018962: Domain of unknown function DUF1995	NA
TraesCS1A01G319500	gene	1A	510373466	510373312	510373620	30S ribosomal protein S4, chloroplastic	NA	5.39115e+06	3293984	-23892275	NA	NA	NA
TraesCS1A01G319600	gene	1A	510379253	510378415	510380091	Heat shock protein	NA	5.39115e+06	3299771	-23886488	PF00011: Hsp20/alpha crystallin family	IPR002068: Alpha crystallin/Hsp20 domain; IPR008978: HSP20-like chaperone	NA
TraesCS1A01G319700	gene	1A	510447206	510446583	510447830	GRAS transcription factor	NA	5.39115e+06	3367724	-23818535	PF03514: GRAS domain family	IPR005202: Transcription factor GRAS	NA
TraesCS1A01G319800	gene	1A	510450807	510450437	510451177	S-adenosyl-L-methionine-dependent methyltransferases superfamily protein, putative	NA	5.39115e+06	3371325	-23814934	PF08241: Methyltransferase domain	IPR013216: Methyltransferase type 11; IPR029063: S-adenosyl-L-methionine-dependent methyltransferase	GO:0008152 BP: metabolic process;GO:0008168 MF: methyltransferase activity
TraesCS1A01G319900	gene	1A	510457427	510457220	510457634	Defensin	NA	5.39115e+06	3377945	-23808314	NA	IPR003614: Knottin, scorpion toxin-like	GO:0006952 BP: defense response
TraesCS1A01G320000	gene	1A	510673185	510672493	510673877	2-oxoglutarate (2OG) and Fe(II)-dependent oxygenase superfamily protein	NA	5.39115e+06	3593703	-23592556	PF14226: non-haem dioxygenase in morphine synthesis N-terminal; PF03171: 2OG-Fe(II) oxygenase superfamily	IPR005123: Oxoglutarate/iron-dependent dioxygenase; IPR026992: Non-haem dioxygenase N-terminal domain; IPR027443: Isopenicillin N synthase-like	GO:0016491 MF: oxidoreductase activity;GO:0055114 BP: oxidation-reduction process
TraesCS1A01G320100	gene	1A	510803915	510802831	510804999	2-oxoglutarate (2OG) and Fe(II)-dependent oxygenase superfamily protein	NA	5.39115e+06	3724433	-23461826	PF14226: non-haem dioxygenase in morphine synthesis N-terminal; PF03171: 2OG-Fe(II) oxygenase superfamily	IPR005123: Oxoglutarate/iron-dependent dioxygenase; IPR026992: Non-haem dioxygenase N-terminal domain; IPR027443: Isopenicillin N synthase-like	GO:0016491 MF: oxidoreductase activity;GO:0055114 BP: oxidation-reduction process
TraesCS1A01G320200	gene	1A	510830128	510829133	510831122	Indole-3-acetic acid-amido synthetase GH3.3, putative	NA	5.39115e+06	3750646	-23435613	PF03321: GH3 auxin-responsive promoter	IPR004993: GH3 family	NA
TraesCS1A01G320300	gene	1A	511006436	511005371	511007502	basic helix-loop-helix (bHLH) DNA-binding superfamily protein	NA	5.39115e+06	3926954	-23259305	NA	IPR011598: Myc-type, basic helix-loop-helix (bHLH) domain	GO:0046983 MF: protein dimerization activity
TraesCS1A01G320400	gene	1A	511012196	511009312	511015080	Potassium transporter	NA	5.39115e+06	3932714	-23253545	PF02705: K+ potassium transporter	IPR003855: Potassium transporter	GO:0015079 MF: potassium ion transmembrane transporter activity;GO:0016020 CC: membrane;GO:0071805 BP: potassium ion transmembrane transport
GENE-0511_161	SNP	1A	511100381	511100381	511100381	--	--	5.39115e+06	4020899	-23165360	NA	NA	NA
TraesCS1A01G320500	gene	1A	511101240	511099754	511102727	NAD(P)H dehydrogenase (Quinone)	NA	5.39115e+06	4021758	-23164501	PF03358: NADPH-dependent FMN reductase	IPR005025: NADPH-dependent FMN reductase-like; IPR008254: Flavodoxin/nitric oxide synthase; IPR010089: Flavoprotein WrbA; IPR029039: Flavoprotein-like domain	GO:0003955 MF: NAD(P)H dehydrogenase (quinone) activity;GO:0010181 MF: FMN binding;GO:0016491 MF: oxidoreductase activity
BS00077432_51	SNP	1A	511102183	511102183	511102183	--	--	5.39115e+06	4022701	-23163558	NA	NA	NA
TraesCS1A01G320600	gene	1A	511146410	511145933	511146886	Transcription initiation factor IIB	NA	5.39115e+06	4066928	-23119331	PF08271: TFIIB zinc-binding; PF00382: Transcription factor TFIIB repeat	IPR000812: Transcription factor TFIIB; IPR013137: Zinc finger, TFIIB-type; IPR013150: Transcription factor TFIIB, cyclin-like domain; IPR013763: Cyclin-like; IPR023486: Transcription factor TFIIB, conserved site	GO:0006355 BP: regulation of transcription, DNA-templated;GO:0017025 MF: TBP-class protein binding;GO:0070897 BP: DNA-templated transcriptional preinitiation complex assembly
TraesCS1A01G320700	gene	1A	511158472	511157996	511158948	Transcription initiation factor IIB	NA	5.39115e+06	4078990	-23107269	PF08271: TFIIB zinc-binding; PF00382: Transcription factor TFIIB repeat	IPR000812: Transcription factor TFIIB; IPR013137: Zinc finger, TFIIB-type; IPR013150: Transcription factor TFIIB, cyclin-like domain; IPR013763: Cyclin-like; IPR023486: Transcription factor TFIIB, conserved site	GO:0006355 BP: regulation of transcription, DNA-templated;GO:0017025 MF: TBP-class protein binding;GO:0070897 BP: DNA-templated transcriptional preinitiation complex assembly
TraesCS1A01G320800	gene	1A	511276452	511275976	511276929	Transcription initiation factor IIB	NA	5.39115e+06	4196970	-22989289	PF08271: TFIIB zinc-binding; PF00382: Transcription factor TFIIB repeat	IPR000812: Transcription factor TFIIB; IPR013137: Zinc finger, TFIIB-type; IPR013150: Transcription factor TFIIB, cyclin-like domain; IPR013763: Cyclin-like; IPR023486: Transcription factor TFIIB, conserved site	GO:0006355 BP: regulation of transcription, DNA-templated;GO:0017025 MF: TBP-class protein binding;GO:0070897 BP: DNA-templated transcriptional preinitiation complex assembly
TraesCS1A01G320900	gene	1A	511407578	511404496	511410660	Serine/threonine-protein kinase	NA	5.39115e+06	4328096	-22858163	PF01453: D-mannose binding lectin; PF00954: S-locus glycoprotein domain; PF08276: PAN-like domain; PF07714: Protein tyrosine kinase	IPR000719: Protein kinase domain; IPR000742: EGF-like domain; IPR000858: S-locus glycoprotein domain; IPR001245: Serine-threonine/tyrosine-protein kinase, catalytic domain; IPR001480: Bulb-type lectin domain; IPR003609: PAN/Apple domain; IPR008271: Serine/threonine-protein kinase, active site; IPR011009: Protein kinase-like domain; IPR024171: S-receptor-like serine/threonine-protein kinase	GO:0004672 MF: protein kinase activity;GO:0004674 MF: protein serine/threonine kinase activity;GO:0005515 MF: protein binding;GO:0005524 MF: ATP binding;GO:0006468 BP: protein phosphorylation;GO:0048544 BP: recognition of pollen
TraesCS1A01G321000	gene	1A	511482704	511481523	511483885	Adenine nucleotide alpha hydrolases-like superfamily protein	NA	5.39115e+06	4403222	-22783037	PF00582: Universal stress protein family	IPR006015: Universal stress protein A; IPR006016: UspA; IPR014729: Rossmann-like alpha/beta/alpha sandwich fold	GO:0006950 BP: response to stress
TraesCS1A01G321100	gene	1A	511501188	511499926	511502450	GDSL esterase/lipase	NA	5.39115e+06	4421706	-22764553	PF00657: GDSL-like Lipase/Acylhydrolase	IPR001087: GDSL lipase/esterase; IPR013830: SGNH hydrolase-type esterase domain	GO:0016788 MF: hydrolase activity, acting on ester bonds
CAP11_c3464_68	SNP	1A	511502192	511502192	511502192	--	--	5.39115e+06	4422710	-22763549	NA	NA	NA
TraesCS1A01G321200	gene	1A	511620616	511620415	511620816	Stigma-specific protein Stig1	NA	5.39115e+06	4541134	-22645125	PF04885: Stigma-specific protein, Stig1	IPR006969: Stigma-specific protein Stig1	NA
TraesCS1A01G321300	gene	1A	511627402	511623254	511631551	NA	NA	5.39115e+06	4547920	-22638339	NA	NA	NA
TraesCS1A01G321400	gene	1A	511635696	511635156	511636236	Peptidyl-tRNA hydrolase	NA	5.39115e+06	4556214	-22630045	NA	NA	NA
TraesCS1A01G321500	gene	1A	512039700	512039184	512040215	mediator of RNA polymerase II transcription subunit	NA	5.39115e+06	4960218	-22226041	NA	NA	NA
TraesCS1A01G321600	gene	1A	512461250	512460435	512462065	SPOROCYTELESS-like EAR-containing protein 1	NA	5.39115e+06	5381768	-21804491	NA	NA	NA
TraesCS1A01G339000	gene	1A	528932782	528932311	528933254	Protodermal factor 1	NA	5.39115e+06	21853300	-5332959	NA	NA	NA
TraesCS1A01G339100	gene	1A	529126466	529126241	529126690	senescence regulator (Protein of unknown function, DUF584)	NA	5.39115e+06	22046984	-5139275	PF04520: Senescence regulator	IPR007608: Senescence regulator S40	NA
TraesCS1A01G339200	gene	1A	529242950	529242643	529243257	glucan synthase-like 3	NA	5.39115e+06	22163468	-5022791	NA	NA	NA
TraesCS1A01G339300	gene	1A	529247021	529244403	529249639	Trehalose-6-phosphate synthase	NA	5.39115e+06	22167539	-5018720	PF00982: Glycosyltransferase family 20; PF02358: Trehalose-phosphatase	IPR001830: Glycosyl transferase, family 20; IPR003337: Trehalose-phosphatase; IPR012766: Alpha,alpha-trehalose-phosphate synthase; IPR023214: HAD-like domain	GO:0003824 MF: catalytic activity;GO:0003825 MF: alpha,alpha-trehalose-phosphate synthase (UDP-forming) activity;GO:0005992 BP: trehalose biosynthetic process
GENE-0392_97	SNP	1A	529247983	529247983	529247983	--	--	5.39115e+06	22168501	-5017758	NA	NA	NA
TraesCS1A01G339400	gene	1A	529664936	529664262	529665609	GDSL esterase/lipase	NA	5.39115e+06	22585454	-4600805	PF00657: GDSL-like Lipase/Acylhydrolase	IPR001087: GDSL lipase/esterase; IPR013830: SGNH hydrolase-type esterase domain	GO:0016788 MF: hydrolase activity, acting on ester bonds
TraesCS1A01G339500	gene	1A	529668788	529666454	529671123	Protein EMBRYONIC FLOWER 1	NA	5.39115e+06	22589306	-4596953	NA	NA	NA
TraesCS1A01G339600	gene	1A	530172562	530171104	530174021	Protein kinase	NA	5.39115e+06	23093080	-4093179	PF07714: Protein tyrosine kinase	IPR000719: Protein kinase domain; IPR001245: Serine-threonine/tyrosine-protein kinase, catalytic domain; IPR008271: Serine/threonine-protein kinase, active site; IPR011009: Protein kinase-like domain	GO:0004672 MF: protein kinase activity;GO:0005524 MF: ATP binding;GO:0006468 BP: protein phosphorylation
TraesCS1A01G339700	gene	1A	530177772	530177277	530178267	DUF506 family protein	NA	5.39115e+06	23098290	-4087969	PF04720: PDDEXK-like family of unknown function	IPR006502: Protein of unknown function PDDEXK-like	NA
TraesCS1A01G339800	gene	1A	530205645	530203446	530207844	DUF616 family protein	NA	5.39115e+06	23126163	-4060096	PF04765: Protein of unknown function (DUF616)	IPR006852: Protein of unknown function DUF616	NA
TraesCS1A01G339900	gene	1A	530214313	530210971	530217655	ATP-dependent zinc metalloprotease FtsH	NA	5.39115e+06	23134831	-4051428	PF02359: Cell division protein 48 (CDC48), N-terminal domain; PF00004: ATPase family associated with various cellular activities (AAA)	IPR003338: CDC48, N-terminal subdomain; IPR003593: AAA+ ATPase domain; IPR003959: ATPase, AAA-type, core; IPR003960: ATPase, AAA-type, conserved site; IPR009010: Aspartate decarboxylase-like domain; IPR027417: P-loop containing nucleoside triphosphate hydrolase; IPR029067: CDC48 domain 2-like	GO:0005524 MF: ATP binding
TraesCS1A01G340000	gene	1A	530234884	530232385	530237383	WD40 repeat-like protein	NA	5.39115e+06	23155402	-4030857	PF00400: WD domain, G-beta repeat; PF04003: Dip2/Utp12 Family	IPR001680: WD40 repeat; IPR007148: Small-subunit processome, Utp12; IPR015943: WD40/YVTN repeat-like-containing domain; IPR017986: WD40-repeat-containing domain; IPR019775: WD40 repeat, conserved site; IPR020472: G-protein beta WD-40 repeat	GO:0005515 MF: protein binding
TraesCS1A01G340100	gene	1A	530258892	530257362	530260422	ATP-dependent chaperone ClpB	NA	5.39115e+06	23179410	-4006849	PF02861: Clp amino terminal domain, pathogenicity island component; PF00004: ATPase family associated with various cellular activities (AAA); PF07724: AAA domain (Cdc48 subfamily); PF10431: C-terminal, D2-small domain, of ClpB protein	IPR001270: ClpA/B family; IPR003593: AAA+ ATPase domain; IPR003959: ATPase, AAA-type, core; IPR004176: Clp, N-terminal; IPR018368: ClpA/B, conserved site 1; IPR019489: Clp ATPase, C-terminal; IPR027417: P-loop containing nucleoside triphosphate hydrolase; IPR028299: ClpA/B, conserved site 2	GO:0005524 MF: ATP binding;GO:0019538 BP: protein metabolic process
TraesCS1A01G340200	gene	1A	530513564	530511955	530515174	NA	NA	5.39115e+06	23434082	-3752177	NA	NA	NA
TraesCS1A01G340300	gene	1A	530519822	530515591	530524054	Receptor-like protein kinase	NA	5.39115e+06	23440340	-3745919	PF13947: Wall-associated receptor kinase galacturonan-binding; PF07714: Protein tyrosine kinase	IPR000152: EGF-type aspartate/asparagine hydroxylation site; IPR000719: Protein kinase domain; IPR000742: EGF-like domain; IPR001245: Serine-threonine/tyrosine-protein kinase, catalytic domain; IPR001881: EGF-like calcium-binding domain; IPR008271: Serine/threonine-protein kinase, active site; IPR011009: Protein kinase-like domain; IPR017441: Protein kinase, ATP binding site; IPR018097: EGF-like …	GO:0004672 MF: protein kinase activity;GO:0005509 MF: calcium ion binding;GO:0005515 MF: protein binding;GO:0005524 MF: ATP binding;GO:0006468 BP: protein phosphorylation;GO:0030247 MF: polysaccharide binding
TraesCS1A01G340400	gene	1A	530597336	530594354	530600317	Dolichyl-diphosphooligosaccharide--protein glycosyltransferase subunit STT3	NA	5.39115e+06	23517854	-3668405	PF02516: Oligosaccharyl transferase STT3 subunit	IPR003674: Oligosaccharyl transferase, STT3 subunit	GO:0004576 MF: oligosaccharyl transferase activity;GO:0006486 BP: protein glycosylation;GO:0016020 CC: membrane
TraesCS1A01G340500	gene	1A	530726538	530726301	530726774	DNA polymerase delta subunit 4	NA	5.39115e+06	23647056	-3539203	PF04081: DNA polymerase delta, subunit 4	IPR007218: DNA polymerase delta, subunit 4	GO:0005634 CC: nucleus;GO:0006260 BP: DNA replication
TraesCS1A01G340600	gene	1A	530730276	530729041	530731511	Nuclear pore complex protein NUP35	NA	5.39115e+06	23650794	-3535465	PF05172: Nup53/35/40-type RNA recognition motif	IPR000504: RNA recognition motif domain; IPR007846: RNA-recognition motif (RRM) Nup35-type domain	GO:0003676 MF: nucleic acid binding
TraesCS1A01G340700	gene	1A	530734420	530732592	530736249	Peptidyl-tRNA hydrolase, putative	NA	5.39115e+06	23654938	-3531321	PF01981: Peptidyl-tRNA hydrolase PTH2	IPR002833: Peptidyl-tRNA hydrolase, PTH2; IPR023476: Peptidyl-tRNA hydrolase II domain	GO:0004045 MF: aminoacyl-tRNA hydrolase activity
TraesCS1A01G340800	gene	1A	530774260	530773565	530774955	DNA-directed RNA polymerase subunit beta	NA	5.39115e+06	23694778	-3491481	NA	NA	NA
TraesCS1A01G340900	gene	1A	530781128	530780152	530782104	GATA transcription factor	NA	5.39115e+06	23701646	-3484613	PF00320: GATA zinc finger	IPR000679: Zinc finger, GATA-type; IPR013088: Zinc finger, NHR/GATA-type; IPR016679: Transcription factor, GATA, plant	GO:0003677 MF: DNA binding;GO:0003700 MF: transcription factor activity, sequence-specific DNA binding;GO:0005634 CC: nucleus;GO:0006355 BP: regulation of transcription, DNA-templated;GO:0008270 MF: zinc ion binding;GO:0043565 MF: sequence-specific DNA binding;GO:0045893 BP: positive regulation of transcription, DNA-templated
TraesCS1A01G341000	gene	1A	530809123	530808740	530809506	DUF1677 family protein	NA	5.39115e+06	23729641	-3456618	PF07911: Protein of unknown function (DUF1677)	IPR012876: Protein of unknown function DUF1677, plant	NA
TraesCS1A01G341100	gene	1A	530811420	530810552	530812287	Sugar transporter family protein	NA	5.39115e+06	23731938	-3454321	PF00083: Sugar (and other) transporter	IPR003663: Sugar/inositol transporter; IPR005828: Major facilitator, sugar transporter-like; IPR005829: Sugar transporter, conserved site; IPR020846: Major facilitator superfamily domain	GO:0005215 MF: transporter activity;GO:0016020 CC: membrane;GO:0016021 CC: integral component of membrane;GO:0022857 MF: transmembrane transporter activity;GO:0022891 MF: substrate-specific transmembrane transporter activity;GO:0055085 BP: transmembrane transport
TraesCS1A01G341200	gene	1A	530884209	530883682	530884736	Avr9/Cf-9 rapidly elicited protein	NA	5.39115e+06	23804727	-3381532	PF05553: Cotton fibre expressed protein	IPR008480: Protein of unknown function DUF761, plant	NA
TraesCS1A01G341300	gene	1A	531026083	531023845	531028321	HXXXD-type acyl-transferase family protein	NA	5.39115e+06	23946601	-3239658	PF02458: Transferase family	IPR003480: Transferase	GO:0016747 MF: transferase activity, transferring acyl groups other than amino-acyl groups
TraesCS1A01G341400	gene	1A	531048424	531047365	531049482	E3 ubiquitin ligase-like protein	NA	5.39115e+06	23968942	-3217317	PF16040: Domain of unknown function (DUF4792); PF16041: Domain of unknown function (DUF4793); PF13920: Zinc finger, C3HC4 type (RING finger)	IPR001841: Zinc finger, RING-type; IPR032008: Domain of unknown function DUF4792; IPR032010: Domain of unknown function DUF4793	GO:0005515 MF: protein binding;GO:0008270 MF: zinc ion binding
TraesCS1A01G341500	gene	1A	531055659	531052089	531059229	Kinesin-like protein	NA	5.39115e+06	23976177	-3210082	PF00307: Calponin homology (CH) domain; PF00225: Kinesin motor domain	IPR001715: Calponin homology domain; IPR001752: Kinesin motor domain; IPR027417: P-loop containing nucleoside triphosphate hydrolase	GO:0003777 MF: microtubule motor activity;GO:0005515 MF: protein binding;GO:0005524 MF: ATP binding;GO:0007018 BP: microtubule-based movement;GO:0008017 MF: microtubule binding
TraesCS1A01G341600	gene	1A	531223436	531222467	531224405	Histidine phosphotransfer protein	NA	5.39115e+06	24143954	-3042305	NA	IPR008207: Signal transduction histidine kinase, phosphotransfer (Hpt) domain	GO:0000160 BP: phosphorelay signal transduction system;GO:0004871 MF: signal transducer activity
TraesCS1A01G341700	gene	1A	531232604	531227649	531237558	Lon protease	NA	5.39115e+06	24153122	-3033137	PF02190: ATP-dependent protease La (LON) substrate-binding domain; PF03226: Yippee zinc-binding/DNA-binding /Mis18, centromere assembly	IPR003111: Lon, substrate-binding domain; IPR004910: Yippee/Mis18/Cereblon; IPR015947: PUA-like domain; IPR034750: CULT domain	NA
TraesCS1A01G341800	gene	1A	531240530	531239255	531241804	Pectinesterase	NA	5.39115e+06	24161048	-3025211	PF01095: Pectinesterase	IPR000070: Pectinesterase, catalytic; IPR011050: Pectin lyase fold/virulence factor; IPR012334: Pectin lyase fold; IPR033131: Pectinesterase, Asp active site	GO:0005618 CC: cell wall;GO:0030599 MF: pectinesterase activity;GO:0042545 BP: cell wall modification
TraesCS1A01G341900	gene	1A	531282172	531281328	531283015	IQ domain-containing protein	NA	5.39115e+06	24202690	-2983569	PF00612: IQ calmodulin-binding motif; PF13178: Protein of unknown function (DUF4005)	IPR000048: IQ motif, EF-hand binding site; IPR025064: Domain of unknown function DUF4005; IPR027417: P-loop containing nucleoside triphosphate hydrolase	GO:0005515 MF: protein binding
TraesCS1A01G342100	gene	1A	531367538	531367347	531367730	peroxidase	NA	5.39115e+06	24288056	-2898203	NA	NA	NA
TraesCS1A01G342000	gene	1A	531367576	531367030	531368121	Peroxidase	NA	5.39115e+06	24288094	-2898165	PF00141: Peroxidase	IPR000823: Plant peroxidase; IPR002016: Haem peroxidase, plant/fungal/bacterial; IPR010255: Haem peroxidase; IPR019793: Peroxidases heam-ligand binding site; IPR019794: Peroxidase, active site	GO:0004601 MF: peroxidase activity;GO:0006979 BP: response to oxidative stress;GO:0020037 MF: heme binding;GO:0055114 BP: oxidation-reduction process
TraesCS1A01G342200	gene	1A	531499302	531499029	531499576	NA	NA	5.39115e+06	24419820	-2766439	NA	NA	NA
TraesCS1A01G342300	gene	1A	531513699	531513156	531514242	Peroxidase	NA	5.39115e+06	24434217	-2752042	PF00141: Peroxidase	IPR000823: Plant peroxidase; IPR002016: Haem peroxidase, plant/fungal/bacterial; IPR010255: Haem peroxidase; IPR019793: Peroxidases heam-ligand binding site; IPR019794: Peroxidase, active site	GO:0004601 MF: peroxidase activity;GO:0006979 BP: response to oxidative stress;GO:0020037 MF: heme binding;GO:0055114 BP: oxidation-reduction process
TraesCS1A01G342400	gene	1A	531562630	531561946	531563313	Peroxidase	NA	5.39115e+06	24483148	-2703111	PF00141: Peroxidase	IPR000823: Plant peroxidase; IPR002016: Haem peroxidase, plant/fungal/bacterial; IPR010255: Haem peroxidase; IPR019793: Peroxidases heam-ligand binding site; IPR019794: Peroxidase, active site	GO:0004601 MF: peroxidase activity;GO:0006979 BP: response to oxidative stress;GO:0020037 MF: heme binding;GO:0055114 BP: oxidation-reduction process
TraesCS1A01G342500	gene	1A	531605708	531603663	531607753	Phosphotransferase	NA	5.39115e+06	24526226	-2660033	PF00349: Hexokinase; PF03727: Hexokinase	IPR001312: Hexokinase; IPR019807: Hexokinase, binding site; IPR022672: Hexokinase, N-terminal; IPR022673: Hexokinase, C-terminal	GO:0001678 BP: cellular glucose homeostasis;GO:0004396 MF: hexokinase activity;GO:0005524 MF: ATP binding;GO:0005536 MF: glucose binding;GO:0005975 BP: carbohydrate metabolic process;GO:0006096 BP: glycolytic process;GO:0016773 MF: phosphotransferase activity, alcohol group as acceptor;GO:0046835 BP: carbohydrate phosphorylation
TraesCS1A01G342600	gene	1A	531609997	531608383	531611611	Receptor-like protein kinase	NA	5.39115e+06	24530515	-2655744	PF08263: Leucine rich repeat N-terminal domain; PF13855: Leucine rich repeat; PF07714: Protein tyrosine kinase	IPR000719: Protein kinase domain; IPR001245: Serine-threonine/tyrosine-protein kinase, catalytic domain; IPR001611: Leucine-rich repeat; IPR003591: Leucine-rich repeat, typical subtype; IPR008271: Serine/threonine-protein kinase, active site; IPR011009: Protein kinase-like domain; IPR013210: Leucine-rich repeat-containing N-terminal, plant-type; IPR017441: Protein kinase, ATP binding site; IPR032…	GO:0004672 MF: protein kinase activity;GO:0005515 MF: protein binding;GO:0005524 MF: ATP binding;GO:0006468 BP: protein phosphorylation
TraesCS1A01G342700	gene	1A	531643425	531642334	531644516	Inorganic pyrophosphatase family protein	NA	5.39115e+06	24563943	-2622316	PF00719: Inorganic pyrophosphatase	IPR008162: Inorganic pyrophosphatase	GO:0000287 MF: magnesium ion binding;GO:0004427 MF: inorganic diphosphatase activity;GO:0005737 CC: cytoplasm;GO:0006796 BP: phosphate-containing compound metabolic process
TraesCS1A01G342800	gene	1A	531645794	531645592	531645996	Short-chain dehydrogenase/reductase family protein	NA	5.39115e+06	24566312	-2619947	PF00106: short chain dehydrogenase	IPR002347: Short-chain dehydrogenase/reductase SDR; IPR016040: NAD(P)-binding domain	NA
BobWhite_c96_170	SNP	1A	531682521	531682521	531682521	--	--	5.39115e+06	24603039	-2583220	NA	NA	NA
wsnp_Ex_c5060_8985678	SNP	1A	531682721	531682721	531682721	--	--	5.39115e+06	24603239	-2583020	NA	NA	NA
TraesCS1A01G342900	gene	1A	531685502	531682656	531688347	ABC(ATP-binding) family transporter	NA	5.39115e+06	24606020	-2580239	PF12698: ABC-2 family transporter protein; PF00005: ABC transporter	IPR003439: ABC transporter-like; IPR003593: AAA+ ATPase domain; IPR017871: ABC transporter, conserved site; IPR027417: P-loop containing nucleoside triphosphate hydrolase	GO:0005524 MF: ATP binding;GO:0016887 MF: ATPase activity
TraesCS1A01G343000	gene	1A	531719665	531717134	531722196	ATP-binding cassette transporter subfamily A member	NA	5.39115e+06	24640183	-2546076	PF12698: ABC-2 family transporter protein; PF00005: ABC transporter	IPR003439: ABC transporter-like; IPR003593: AAA+ ATPase domain; IPR017871: ABC transporter, conserved site; IPR027417: P-loop containing nucleoside triphosphate hydrolase	GO:0005524 MF: ATP binding;GO:0016887 MF: ATPase activity
TraesCS1A01G343100	gene	1A	531839700	531839554	531839847	Protein transport protein Sec61 subunit gamma	NA	5.39115e+06	24760218	-2426041	PF00584: SecE/Sec61-gamma subunits of protein translocation complex	IPR001901: Protein translocase complex, SecE/Sec61-gamma subunit; IPR008158: Protein translocase SEC61 complex, gamma subunit; IPR022943: Preprotein translocase subunit SecE; IPR023391: Protein translocase SecE domain	GO:0006605 BP: protein targeting;GO:0006886 BP: intracellular protein transport;GO:0015031 BP: protein transport;GO:0015450 MF: P-P-bond-hydrolysis-driven protein transmembrane transporter activity;GO:0016020 CC: membrane
TraesCS1A01G343200	gene	1A	531867600	531865043	531870158	ATP-binding cassette transporter subfamily A member	NA	5.39115e+06	24788118	-2398141	PF12698: ABC-2 family transporter protein; PF00005: ABC transporter	IPR003439: ABC transporter-like; IPR003593: AAA+ ATPase domain; IPR017871: ABC transporter, conserved site; IPR027417: P-loop containing nucleoside triphosphate hydrolase	GO:0005524 MF: ATP binding;GO:0016887 MF: ATPase activity
TraesCS1A01G343300	gene	1A	531878704	531877613	531879796	Auxin-responsive protein	NA	5.39115e+06	24799222	-2387037	PF02309: AUX/IAA family	IPR000270: PB1 domain; IPR033389: AUX/IAA domain	GO:0005515 MF: protein binding
TraesCS1A01G343400	gene	1A	531986420	531986100	531986741	Profilin	NA	5.39115e+06	24906938	-2279321	PF00235: Profilin	IPR005455: Profilin; IPR027310: Profilin conserved site	GO:0003779 MF: actin binding
TraesCS1A01G343500	gene	1A	532075074	532074888	532075259	3-hydroxyacyl-[acyl-carrier-protein] dehydratase FabZ	NA	5.39115e+06	24995592	-2190667	NA	NA	NA
TraesCS1A01G343600	gene	1A	532086622	532086502	532086741	Vps51/Vps67 family (components of vesicular transport) protein	NA	5.39115e+06	25007140	-2179119	NA	NA	NA
TraesCS1A01G343700	gene	1A	532090026	532089394	532090657	Oxidative stress 3	NA	5.39115e+06	25010544	-2175715	NA	NA	NA
TraesCS1A01G343800	gene	1A	532104176	532102424	532105927	Glutamate--tRNA ligase	NA	5.39115e+06	25024694	-2161565	PF00043: Glutathione S-transferase, C-terminal domain; PF00749: tRNA synthetases class I (E and Q), catalytic domain	IPR000924: Glutamyl/glutaminyl-tRNA synthetase; IPR001412: Aminoacyl-tRNA synthetase, class I, conserved site; IPR004046: Glutathione S-transferase, C-terminal; IPR004526: Glutamyl-tRNA synthetase, archaeal/eukaryotic cytosolic; IPR010987: Glutathione S-transferase, C-terminal-like; IPR014729: Rossmann-like alpha/beta/alpha sandwich fold; IPR020058: Glutamyl/glutaminyl-tRNA synthetase, class Ib, …	GO:0000166 MF: nucleotide binding;GO:0004812 MF: aminoacyl-tRNA ligase activity;GO:0004818 MF: glutamate-tRNA ligase activity;GO:0005524 MF: ATP binding;GO:0005737 CC: cytoplasm;GO:0006418 BP: tRNA aminoacylation for protein translation;GO:0006424 BP: glutamyl-tRNA aminoacylation;GO:0016876 MF: ligase activity, forming aminoacyl-tRNA and related compounds;GO:0043039 BP: tRNA aminoacylation
TraesCS1A01G343900	gene	1A	532233031	532232889	532233173	Chymotrypsin inhibitor	NA	5.39115e+06	25153549	-2032710	PF00280: Potato inhibitor I family	IPR000864: Proteinase inhibitor I13, potato inhibitor I	GO:0004867 MF: serine-type endopeptidase inhibitor activity;GO:0009611 BP: response to wounding
TraesCS1A01G344000	gene	1A	532251450	532249031	532253869	ATP-dependent 6-phosphofructokinase	NA	5.39115e+06	25171968	-2014291	PF00365: Phosphofructokinase	IPR000023: Phosphofructokinase domain; IPR012004: Pyrophosphate-dependent phosphofructokinase TP0108-type; IPR022953: ATP-dependent 6-phosphofructokinase	GO:0003872 MF: 6-phosphofructokinase activity;GO:0005524 MF: ATP binding;GO:0006002 BP: fructose 6-phosphate metabolic process;GO:0006096 BP: glycolytic process
TraesCS1A01G344100	gene	1A	532268962	532266205	532271719	Protein kinase, putative	NA	5.39115e+06	25189480	-1996779	PF12819: Carbohydrate-binding protein of the ER; PF13855: Leucine rich repeat; PF07714: Protein tyrosine kinase	IPR000719: Protein kinase domain; IPR001245: Serine-threonine/tyrosine-protein kinase, catalytic domain; IPR001611: Leucine-rich repeat; IPR003591: Leucine-rich repeat, typical subtype; IPR008271: Serine/threonine-protein kinase, active site; IPR011009: Protein kinase-like domain; IPR017441: Protein kinase, ATP binding site; IPR024788: Malectin-like carbohydrate-binding domain; IPR032675: Leucine…	GO:0004672 MF: protein kinase activity;GO:0005515 MF: protein binding;GO:0005524 MF: ATP binding;GO:0006468 BP: protein phosphorylation
TraesCS1A01G344200	gene	1A	532362172	532361396	532362948	NA	NA	5.39115e+06	25282690	-1903569	NA	NA	NA
TraesCS1A01G344300	gene	1A	532381878	532378857	532384899	Protein kinase, putative	NA	5.39115e+06	25302396	-1883863	PF12819: Carbohydrate-binding protein of the ER; PF13855: Leucine rich repeat; PF07714: Protein tyrosine kinase	IPR000719: Protein kinase domain; IPR001245: Serine-threonine/tyrosine-protein kinase, catalytic domain; IPR001611: Leucine-rich repeat; IPR008271: Serine/threonine-protein kinase, active site; IPR011009: Protein kinase-like domain; IPR017441: Protein kinase, ATP binding site; IPR024788: Malectin-like carbohydrate-binding domain; IPR032675: Leucine-rich repeat domain, L domain-like	GO:0004672 MF: protein kinase activity;GO:0005515 MF: protein binding;GO:0005524 MF: ATP binding;GO:0006468 BP: protein phosphorylation
TraesCS1A01G344400	gene	1A	532437950	532435715	532440184	Receptor-like protein kinase	NA	5.39115e+06	25358468	-1827791	PF12819: Carbohydrate-binding protein of the ER; PF13855: Leucine rich repeat; PF07714: Protein tyrosine kinase	IPR000719: Protein kinase domain; IPR001245: Serine-threonine/tyrosine-protein kinase, catalytic domain; IPR001611: Leucine-rich repeat; IPR008271: Serine/threonine-protein kinase, active site; IPR011009: Protein kinase-like domain; IPR017441: Protein kinase, ATP binding site; IPR024788: Malectin-like carbohydrate-binding domain; IPR032675: Leucine-rich repeat domain, L domain-like	GO:0004672 MF: protein kinase activity;GO:0005515 MF: protein binding;GO:0005524 MF: ATP binding;GO:0006468 BP: protein phosphorylation
TraesCS1A01G344500	gene	1A	532457944	532456849	532459040	Leucine-rich repeat protein kinase family protein, putative	NA	5.39115e+06	25378462	-1807797	PF12819: Carbohydrate-binding protein of the ER	IPR013783: Immunoglobulin-like fold; IPR024788: Malectin-like carbohydrate-binding domain	NA
TraesCS1A01G344600	gene	1A	532506828	532505107	532508548	Receptor-like protein kinase	NA	5.39115e+06	25427346	-1758913	PF12819: Carbohydrate-binding protein of the ER; PF13855: Leucine rich repeat; PF07714: Protein tyrosine kinase	IPR000719: Protein kinase domain; IPR001245: Serine-threonine/tyrosine-protein kinase, catalytic domain; IPR001611: Leucine-rich repeat; IPR008271: Serine/threonine-protein kinase, active site; IPR011009: Protein kinase-like domain; IPR017441: Protein kinase, ATP binding site; IPR024788: Malectin-like carbohydrate-binding domain; IPR032675: Leucine-rich repeat domain, L domain-like	GO:0004672 MF: protein kinase activity;GO:0005515 MF: protein binding;GO:0005524 MF: ATP binding;GO:0006468 BP: protein phosphorylation
TraesCS1A01G344700	gene	1A	532509396	532508847	532509944	Leucine-rich repeat protein kinase family protein	NA	5.39115e+06	25429914	-1756345	PF12819: Carbohydrate-binding protein of the ER	IPR024788: Malectin-like carbohydrate-binding domain	NA
TraesCS1A01G344800	gene	1A	532522376	532511295	532533457	Receptor-like protein kinase	NA	5.39115e+06	25442894	-1743365	PF13855: Leucine rich repeat; PF07714: Protein tyrosine kinase	IPR000719: Protein kinase domain; IPR001245: Serine-threonine/tyrosine-protein kinase, catalytic domain; IPR001611: Leucine-rich repeat; IPR008271: Serine/threonine-protein kinase, active site; IPR011009: Protein kinase-like domain; IPR017441: Protein kinase, ATP binding site; IPR032675: Leucine-rich repeat domain, L domain-like	GO:0004672 MF: protein kinase activity;GO:0005515 MF: protein binding;GO:0005524 MF: ATP binding;GO:0006468 BP: protein phosphorylation
TraesCS1A01G344900	gene	1A	532597283	532595981	532598585	Dna-directed rna polymerase subunit alpha	NA	5.39115e+06	25517801	-1668458	NA	NA	NA
TraesCS1A01G345000	gene	1A	532616876	532614723	532619028	Receptor protein kinase, putative	NA	5.39115e+06	25537394	-1648865	PF12819: Carbohydrate-binding protein of the ER; PF13855: Leucine rich repeat; PF07714: Protein tyrosine kinase	IPR000719: Protein kinase domain; IPR001245: Serine-threonine/tyrosine-protein kinase, catalytic domain; IPR001611: Leucine-rich repeat; IPR008271: Serine/threonine-protein kinase, active site; IPR011009: Protein kinase-like domain; IPR017441: Protein kinase, ATP binding site; IPR024788: Malectin-like carbohydrate-binding domain; IPR032675: Leucine-rich repeat domain, L domain-like	GO:0004672 MF: protein kinase activity;GO:0005515 MF: protein binding;GO:0005524 MF: ATP binding;GO:0006468 BP: protein phosphorylation
TraesCS1A01G345100	gene	1A	532633554	532626555	532640554	Protein kinase, putative	NA	5.39115e+06	25554072	-1632187	PF12819: Carbohydrate-binding protein of the ER; PF13855: Leucine rich repeat; PF00069: Protein kinase domain	IPR000719: Protein kinase domain; IPR001611: Leucine-rich repeat; IPR008271: Serine/threonine-protein kinase, active site; IPR011009: Protein kinase-like domain; IPR017441: Protein kinase, ATP binding site; IPR024788: Malectin-like carbohydrate-binding domain; IPR032675: Leucine-rich repeat domain, L domain-like	GO:0004672 MF: protein kinase activity;GO:0005515 MF: protein binding;GO:0005524 MF: ATP binding;GO:0006468 BP: protein phosphorylation
TraesCS1A01G345200	gene	1A	532672833	532672330	532673336	basic helix-loop-helix (bHLH) DNA-binding superfamily protein	NA	5.39115e+06	25593351	-1592908	PF00010: Helix-loop-helix DNA-binding domain	IPR011598: Myc-type, basic helix-loop-helix (bHLH) domain	GO:0046983 MF: protein dimerization activity
TraesCS1A01G345300	gene	1A	532733835	532733352	532734318	Pre-mRNA-splicing factor SPP2	NA	5.39115e+06	25654353	-1531906	NA	NA	NA
TraesCS1A01G345400	gene	1A	532744334	532742449	532746220	Receptor-like protein kinase	NA	5.39115e+06	25664852	-1521407	PF12819: Carbohydrate-binding protein of the ER; PF13855: Leucine rich repeat; PF07714: Protein tyrosine kinase	IPR000719: Protein kinase domain; IPR001245: Serine-threonine/tyrosine-protein kinase, catalytic domain; IPR001611: Leucine-rich repeat; IPR011009: Protein kinase-like domain; IPR017441: Protein kinase, ATP binding site; IPR024788: Malectin-like carbohydrate-binding domain; IPR032675: Leucine-rich repeat domain, L domain-like	GO:0004672 MF: protein kinase activity;GO:0005515 MF: protein binding;GO:0005524 MF: ATP binding;GO:0006468 BP: protein phosphorylation
TraesCS1A01G345500	gene	1A	532752656	532747637	532757674	Protein kinase, putative	NA	5.39115e+06	25673174	-1513085	PF12819: Carbohydrate-binding protein of the ER; PF13855: Leucine rich repeat; PF07714: Protein tyrosine kinase	IPR000719: Protein kinase domain; IPR001245: Serine-threonine/tyrosine-protein kinase, catalytic domain; IPR001611: Leucine-rich repeat; IPR008271: Serine/threonine-protein kinase, active site; IPR011009: Protein kinase-like domain; IPR017441: Protein kinase, ATP binding site; IPR024788: Malectin-like carbohydrate-binding domain; IPR032675: Leucine-rich repeat domain, L domain-like	GO:0004672 MF: protein kinase activity;GO:0005515 MF: protein binding;GO:0005524 MF: ATP binding;GO:0006468 BP: protein phosphorylation
TraesCS1A01G345600	gene	1A	532765974	532763709	532768240	protein kinase family protein	NA	5.39115e+06	25686492	-1499767	PF12819: Carbohydrate-binding protein of the ER; PF13855: Leucine rich repeat; PF07714: Protein tyrosine kinase	IPR000719: Protein kinase domain; IPR001245: Serine-threonine/tyrosine-protein kinase, catalytic domain; IPR001611: Leucine-rich repeat; IPR008271: Serine/threonine-protein kinase, active site; IPR011009: Protein kinase-like domain; IPR017441: Protein kinase, ATP binding site; IPR024788: Malectin-like carbohydrate-binding domain; IPR032675: Leucine-rich repeat domain, L domain-like	GO:0004672 MF: protein kinase activity;GO:0005515 MF: protein binding;GO:0005524 MF: ATP binding;GO:0006468 BP: protein phosphorylation
TraesCS1A01G345700	gene	1A	532771736	532769154	532774319	Protein kinase, putative	NA	5.39115e+06	25692254	-1494005	PF12819: Carbohydrate-binding protein of the ER; PF13855: Leucine rich repeat; PF00069: Protein kinase domain	IPR000719: Protein kinase domain; IPR001611: Leucine-rich repeat; IPR008271: Serine/threonine-protein kinase, active site; IPR011009: Protein kinase-like domain; IPR017441: Protein kinase, ATP binding site; IPR024788: Malectin-like carbohydrate-binding domain; IPR032675: Leucine-rich repeat domain, L domain-like	GO:0004672 MF: protein kinase activity;GO:0005515 MF: protein binding;GO:0005524 MF: ATP binding;GO:0006468 BP: protein phosphorylation
TraesCS1A01G345800	gene	1A	532776010	532775653	532776366	(R)-specific enoyl-CoA hydratase	NA	5.39115e+06	25696528	-1489731	PF01575: MaoC like domain	IPR002539: MaoC-like domain; IPR029069: HotDog domain	NA
TraesCS1A01G345900	gene	1A	532778785	532777538	532780032	Splicing factor 3B subunit 5	NA	5.39115e+06	25699303	-1486956	PF07189: Splicing factor 3B subunit 10 (SF3b10)	IPR009846: Splicing factor 3B subunit 5/RDS3 complex subunit 10; IPR017089: Splicing factor 3B, subunit 5	GO:0000398 BP: mRNA splicing, via spliceosome
TraesCS1A01G346000	gene	1A	532797756	532797640	532797871	30S ribosomal protein S15	NA	5.39115e+06	25718274	-1467985	PF00312: Ribosomal protein S15	IPR000589: Ribosomal protein S15; IPR009068: S15/NS1, RNA-binding	GO:0003735 MF: structural constituent of ribosome;GO:0005622 CC: intracellular;GO:0005840 CC: ribosome;GO:0006412 BP: translation
TraesCS1A01G346100	gene	1A	532808733	532807085	532810381	Mediator of RNA polymerase II transcription subunit 15a	NA	5.39115e+06	25729251	-1457008	PF16987: KIX domain	IPR003101: Coactivator CBP, KIX domain	GO:0003712 MF: transcription cofactor activity;GO:0006355 BP: regulation of transcription, DNA-templated
TraesCS1A01G346200	gene	1A	532818588	532815538	532821638	Alpha-glucan water dikinase	NA	5.39115e+06	25739106	-1447153	PF01326: Pyruvate phosphate dikinase, PEP/pyruvate binding domain	IPR002192: Pyruvate phosphate dikinase, PEP/pyruvate-binding; IPR013815: ATP-grasp fold, subdomain 1	GO:0003824 MF: catalytic activity;GO:0005524 MF: ATP binding;GO:0016301 MF: kinase activity;GO:0016310 BP: phosphorylation
TraesCS1A01G346300	gene	1A	532919284	532916886	532921683	Receptor-like protein kinase	NA	5.39115e+06	25839802	-1346457	PF12819: Carbohydrate-binding protein of the ER; PF13855: Leucine rich repeat; PF07714: Protein tyrosine kinase	IPR000719: Protein kinase domain; IPR001245: Serine-threonine/tyrosine-protein kinase, catalytic domain; IPR001611: Leucine-rich repeat; IPR008271: Serine/threonine-protein kinase, active site; IPR011009: Protein kinase-like domain; IPR017441: Protein kinase, ATP binding site; IPR024788: Malectin-like carbohydrate-binding domain; IPR032675: Leucine-rich repeat domain, L domain-like	GO:0004672 MF: protein kinase activity;GO:0005515 MF: protein binding;GO:0005524 MF: ATP binding;GO:0006468 BP: protein phosphorylation
wsnp_Ku_c33917_43336069	SNP	1A	532921523	532921523	532921523	--	--	5.39115e+06	25842041	-1344218	NA	NA	NA
TraesCS1A01G346400	gene	1A	532931310	532929908	532932712	Pentatricopeptide repeat-containing protein	NA	5.39115e+06	25851828	-1334431	PF01535: PPR repeat; PF13041: PPR repeat family; PF14432: DYW family of nucleic acid deaminases	IPR002885: Pentatricopeptide repeat; IPR011990: Tetratricopeptide-like helical domain; IPR032867: DYW domain	GO:0005515 MF: protein binding;GO:0008270 MF: zinc ion binding
TraesCS1A01G346500	gene	1A	532968046	532967644	532968447	NA	NA	5.39115e+06	25888564	-1297695	NA	NA	NA
TraesCS1A01G346600	gene	1A	533140419	533139904	533140934	Calcium homeostasis regulator CHoR1	NA	5.39115e+06	26060937	-1125322	NA	NA	NA
BobWhite_c26122_129	SNP	1A	533141060	533141060	533141060	--	--	5.39115e+06	26061578	-1124681	NA	NA	NA
TraesCS1A01G346700	gene	1A	533144551	533143020	533146082	NA	NA	5.39115e+06	26065069	-1121190	NA	NA	NA
TraesCS1A01G346800	gene	1A	533148820	533147965	533149676	Reticulon-like protein	NA	5.39115e+06	26069338	-1116921	PF02453: Reticulon	IPR003388: Reticulon	NA
TraesCS1A01G346900	gene	1A	533162692	533162380	533163003	Ring finger protein, putative	NA	5.39115e+06	26083210	-1103049	PF13639: Ring finger domain	IPR001841: Zinc finger, RING-type; IPR013083: Zinc finger, RING/FYVE/PHD-type	GO:0005515 MF: protein binding;GO:0008270 MF: zinc ion binding
TraesCS1A01G347000	gene	1A	533212820	533212431	533213210	Late embryogenesis abundant hydroxyproline-rich glycoprotein	NA	5.39115e+06	26133338	-1052921	PF03168: Late embryogenesis abundant protein	IPR004864: Late embryogenesis abundant protein, LEA-14; IPR013783: Immunoglobulin-like fold	NA
TraesCS1A01G347100	gene	1A	533253720	533253006	533254433	Glycosyltransferase	NA	5.39115e+06	26174238	-1012021	PF00201: UDP-glucoronosyl and UDP-glucosyl transferase	IPR002213: UDP-glucuronosyl/UDP-glucosyltransferase	GO:0008152 BP: metabolic process;GO:0016758 MF: transferase activity, transferring hexosyl groups
TraesCS1A01G347200	gene	1A	533257812	533257093	533258530	Glycosyltransferase	NA	5.39115e+06	26178330	-1007929	PF00201: UDP-glucoronosyl and UDP-glucosyl transferase	IPR002213: UDP-glucuronosyl/UDP-glucosyltransferase	GO:0008152 BP: metabolic process;GO:0016758 MF: transferase activity, transferring hexosyl groups
TraesCS1A01G347300	gene	1A	533308384	533303019	533313749	DUF674 family protein	NA	5.39115e+06	26228902	-957357	PF05056: Protein of unknown function (DUF674)	IPR007750: Protein of unknown function DUF674	NA
TraesCS1A01G347400	gene	1A	533324114	533323409	533324818	Glycosyltransferase	NA	5.39115e+06	26244632	-941627	PF00201: UDP-glucoronosyl and UDP-glucosyl transferase	IPR002213: UDP-glucuronosyl/UDP-glucosyltransferase	GO:0008152 BP: metabolic process;GO:0016758 MF: transferase activity, transferring hexosyl groups
TraesCS1A01G347500	gene	1A	533409820	533409211	533410428	Glycosyltransferase	NA	5.39115e+06	26330338	-855921	PF00201: UDP-glucoronosyl and UDP-glucosyl transferase	IPR002213: UDP-glucuronosyl/UDP-glucosyltransferase	GO:0008152 BP: metabolic process;GO:0016758 MF: transferase activity, transferring hexosyl groups
BS00028146_51	SNP	1A	533445272	533445272	533445272	--	--	5.39115e+06	26365790	-820469	NA	NA	NA
TraesCS1A01G347600	gene	1A	533446196	533445241	533447150	Glycosyltransferase	NA	5.39115e+06	26366714	-819545	PF00201: UDP-glucoronosyl and UDP-glucosyl transferase	IPR002213: UDP-glucuronosyl/UDP-glucosyltransferase	GO:0008152 BP: metabolic process;GO:0016758 MF: transferase activity, transferring hexosyl groups
wsnp_Ex_c6563_11378915	SNP	1A	533447603	533447603	533447603	--	--	5.39115e+06	26368121	-818138	NA	NA	NA
TraesCS1A01G347700	gene	1A	533451916	533447995	533455838	Respiratory burst oxidase	NA	5.39115e+06	26372434	-813825	PF08414: Respiratory burst NADPH oxidase; PF01794: Ferric reductase like transmembrane component; PF08022: FAD-binding domain; PF08030: Ferric reductase NAD binding domain	IPR000778: Cytochrome b245, heavy chain; IPR002048: EF-hand domain; IPR011992: EF-hand domain pair; IPR013112: FAD-binding 8; IPR013121: Ferric reductase, NAD binding domain; IPR013130: Ferric reductase transmembrane component-like domain; IPR013623: NADPH oxidase Respiratory burst; IPR017927: Ferredoxin reductase-type FAD-binding domain; IPR017938: Riboflavin synthase-like beta-barrel; IPR018247…	GO:0004601 MF: peroxidase activity;GO:0005509 MF: calcium ion binding;GO:0016020 CC: membrane;GO:0016491 MF: oxidoreductase activity;GO:0050664 MF: oxidoreductase activity, acting on NAD(P)H, oxygen as acceptor;GO:0055114 BP: oxidation-reduction process
TraesCS1A01G347800	gene	1A	533461560	533460900	533462219	Multiple RNA-binding domain-containing protein 1	NA	5.39115e+06	26382078	-804181	NA	NA	NA
TraesCS1A01G347900	gene	1A	533465208	533463225	533467191	DNA replication complex GINS protein PSF3	NA	5.39115e+06	26385726	-800533	PF05916: GINS complex protein	IPR021151: GINS subunit, domain A	NA
TraesCS1A01G348000	gene	1A	533468726	533468370	533469081	Early nodulin-like protein	NA	5.39115e+06	26389244	-797015	PF02298: Plastocyanin-like domain	IPR003245: Phytocyanin domain; IPR008972: Cupredoxin	GO:0009055 MF: electron carrier activity
TraesCS1A01G348100	gene	1A	533668691	533665817	533671565	NA	NA	5.39115e+06	26589209	-597050	NA	NA	NA
TraesCS1A01G348200	gene	1A	533691143	533688519	533693767	NA	NA	5.39115e+06	26611661	-574598	NA	NA	NA
TraesCS1A01G348300	gene	1A	533695289	533694932	533695646	50S ribosomal protein L20	NA	5.39115e+06	26615807	-570452	PF00453: Ribosomal protein L20	IPR005813: Ribosomal protein L20	GO:0003735 MF: structural constituent of ribosome;GO:0005622 CC: intracellular;GO:0005840 CC: ribosome;GO:0006412 BP: translation;GO:0019843 MF: rRNA binding
TraesCS1A01G348400	gene	1A	533701146	533698643	533703650	26S proteasome non-ATPase regulatory subunit 1	NA	5.39115e+06	26621664	-564595	PF01851: Proteasome/cyclosome repeat; PF13646: HEAT repeats	IPR002015: Proteasome/cyclosome repeat; IPR011989: Armadillo-like helical; IPR016024: Armadillo-type fold; IPR016642: 26S proteasome regulatory complex, non-ATPase subcomplex, Rpn2/Psmd1 subunit	GO:0000502 CC: proteasome complex;GO:0005488 MF: binding;GO:0030234 MF: enzyme regulator activity;GO:0042176 BP: regulation of protein catabolic process
TraesCS1A01G348500	gene	1A	533733169	533732571	533733767	Malate dehydrogenase	NA	5.39115e+06	26653687	-532572	PF00056: lactate/malate dehydrogenase, NAD binding domain; PF02866: lactate/malate dehydrogenase, alpha/beta C-terminal domain	IPR001236: Lactate/malate dehydrogenase, N-terminal; IPR010097: Malate dehydrogenase, type 1; IPR015955: Lactate dehydrogenase/glycoside hydrolase, family 4, C-terminal; IPR016040: NAD(P)-binding domain; IPR022383: Lactate/malate dehydrogenase, C-terminal	GO:0003824 MF: catalytic activity;GO:0005975 BP: carbohydrate metabolic process;GO:0006108 BP: malate metabolic process;GO:0016491 MF: oxidoreductase activity;GO:0016616 MF: oxidoreductase activity, acting on the CH-OH group of donors, NAD or NADP as acceptor;GO:0030060 MF: L-malate dehydrogenase activity;GO:0055114 BP: oxidation-reduction process
TraesCS1A01G348600	gene	1A	533741682	533740875	533742489	WRKY family transcription factor	NA	5.39115e+06	26662200	-524059	PF03106: WRKY DNA -binding domain	IPR003657: WRKY domain	GO:0003700 MF: transcription factor activity, sequence-specific DNA binding;GO:0006355 BP: regulation of transcription, DNA-templated;GO:0043565 MF: sequence-specific DNA binding
Kukri_c45512_193	SNP	1A	533902254	533902254	533902254	--	--	5.39115e+06	26822772	-363487	NA	NA	NA
RAC875_c15975_1208	SNP	1A	533903031	533903031	533903031	--	--	5.39115e+06	26823549	-362710	NA	NA	NA
TraesCS1A01G348700	gene	1A	534045246	534043600	534046893	Like-COV protein	NA	5.39115e+06	26965764	-220495	PF04367: Protein of unknown function (DUF502)	IPR007462: Protein of unknown function DUF502	NA
TraesCS1A01G348800	gene	1A	534051393	534050235	534052551	Cytochrome P450	NA	5.39115e+06	26971911	-214348	PF00067: Cytochrome P450	IPR001128: Cytochrome P450; IPR002401: Cytochrome P450, E-class, group I; IPR017972: Cytochrome P450, conserved site	GO:0005506 MF: iron ion binding;GO:0016705 MF: oxidoreductase activity, acting on paired donors, with incorporation or reduction of molecular oxygen;GO:0020037 MF: heme binding;GO:0055114 BP: oxidation-reduction process
BS00012042_51	SNP	1A	534242544	534242544	534242544	--	--	5.39115e+06	27163062	-23197	NA	NA	NA
TraesCS1A01G348900	gene	1A	534243809	534241369	534246249	DNA polymerase III subunit	NA	5.39115e+06	27164327	-21932	PF13177: DNA polymerase III, delta subunit	IPR008921: DNA polymerase III, clamp loader complex, gamma/delta/delta subunit, C-terminal; IPR012763: DNA polymerase III, subunit gamma/ tau; IPR027417: P-loop containing nucleoside triphosphate hydrolase	GO:0003677 MF: DNA binding;GO:0003887 MF: DNA-directed DNA polymerase activity;GO:0005524 MF: ATP binding;GO:0006260 BP: DNA replication;GO:0009360 CC: DNA polymerase III complex
TraesCS1A01G349000	gene	1A	534260668	534259367	534261968	Ubiquitin domain-containing protein	NA	5.39115e+06	27181186	-5073	PF16455: Ubiquitin-binding domain	IPR032752: Ubiquitin-binding domain	GO:0043130 MF: ubiquitin binding
TraesCS1A01G349100	gene	1A	534264003	534262400	534265606	ER lumen protein-retaining receptor	NA	5.39115e+06	27184521	-1738	PF00810: ER lumen protein retaining receptor	IPR000133: ER lumen protein retaining receptor	GO:0006621 BP: protein retention in ER lumen;GO:0016021 CC: integral component of membrane;GO:0046923 MF: ER retention sequence binding
wsnp_CAP7_c3472_1623955	associated SNP	1A	534265741	534265741	534265741	Height	intersection 4: (PH[max])	5.39115e+06	0	0	NA	NA	NA
TraesCS1A01G349200	gene	1A	534268310	534267943	534268677	Fatty acid oxidation complex subunit alpha	NA	5.39115e+06	2569	NA	PF00378: Enoyl-CoA hydratase/isomerase	IPR001753: Crotonase superfamily; IPR029045: ClpP/crotonase-like domain	GO:0003824 MF: catalytic activity;GO:0008152 BP: metabolic process
TraesCS1A01G349300	gene	1A	534276427	534275543	534277311	Heat shock cognate 70 kDa protein 1	NA	5.39115e+06	10686	NA	PF13968: Domain of unknown function (DUF4220); PF04578: Protein of unknown function, DUF594	IPR007658: Protein of unknown function DUF594; IPR025315: Domain of unknown function DUF4220	NA
TraesCS1A01G349400	gene	1A	534312047	534311857	534312237	Glutathione S-transferase T3	NA	5.39115e+06	46306	NA	NA	NA	NA
TraesCS1A01G349500	gene	1A	534357938	534357029	534358846	Cystathionine gamma-synthase	NA	5.39115e+06	92197	NA	PF01053: Cys/Met metabolism PLP-dependent enzyme	IPR000277: Cys/Met metabolism, pyridoxal phosphate-dependent enzyme; IPR015421: Pyridoxal phosphate-dependent transferase, major region, subdomain 1; IPR015422: Pyridoxal phosphate-dependent transferase, subdomain 2; IPR015424: Pyridoxal phosphate-dependent transferase	GO:0003824 MF: catalytic activity;GO:0030170 MF: pyridoxal phosphate binding
TraesCS1A01G349600	gene	1A	534541692	534536052	534547331	DNA glycosylase	NA	5.39115e+06	275951	NA	PF15628: RRM in Demeter	IPR003265: HhH-GPD domain; IPR003651: Endonuclease III-like, iron-sulphur cluster loop motif; IPR011257: DNA glycosylase; IPR023170: Helix-turn-helix, base-excision DNA repair, C-terminal; IPR028925: Demeter, RRM-fold domain	GO:0003824 MF: catalytic activity;GO:0006281 BP: DNA repair;GO:0006284 BP: base-excision repair;GO:0051539 MF: 4 iron, 4 sulfur cluster binding
TraesCS1A01G349700	gene	1A	534686030	534685713	534686348	Divalent ion symporter	NA	5.39115e+06	420289	NA	NA	NA	NA
TraesCS1A01G349800	gene	1A	534851030	534850781	534851278	NA	NA	5.39115e+06	585289	NA	NA	NA	NA
TraesCS1A01G349900	gene	1A	534932466	534931224	534933709	Chaperone DnaJ	NA	5.39115e+06	666725	NA	PF00226: DnaJ domain; PF13370: 4Fe-4S single cluster domain of Ferredoxin I	IPR001080: 3Fe-4S ferredoxin; IPR001623: DnaJ domain; IPR017896: 4Fe-4S ferredoxin-type, iron-sulphur binding domain; IPR017900: 4Fe-4S ferredoxin, iron-sulphur binding, conserved site	GO:0005506 MF: iron ion binding;GO:0009055 MF: electron carrier activity
TraesCS1A01G350000	gene	1A	534942034	534940876	534943193	ALA-interacting subunit 3	NA	5.39115e+06	676293	NA	PF03381: LEM3 (ligand-effect modulator 3) family / CDC50 family	IPR005045: CDC50/LEM3 family	GO:0016020 CC: membrane
BS00110130_51	SNP	1A	535027905	535027905	535027905	--	--	5.39115e+06	762164	NA	NA	NA	NA
TraesCS1A01G350100	gene	1A	535030406	535027770	535033042	epstein-barr nuclear antigen	NA	5.39115e+06	764665	NA	NA	NA	NA
TraesCS1A01G350200	gene	1A	535063351	535062223	535064479	Tubulin alpha chain	NA	5.39115e+06	797610	NA	PF00091: Tubulin/FtsZ family, GTPase domain; PF03953: Tubulin C-terminal domain	IPR000217: Tubulin; IPR002452: Alpha tubulin; IPR003008: Tubulin/FtsZ, GTPase domain; IPR008280: Tubulin/FtsZ, C-terminal; IPR017975: Tubulin, conserved site; IPR018316: Tubulin/FtsZ, 2-layer sandwich domain	GO:0003924 MF: GTPase activity;GO:0005200 MF: structural constituent of cytoskeleton;GO:0005525 MF: GTP binding;GO:0005874 CC: microtubule;GO:0007017 BP: microtubule-based process
TraesCS1A01G350300	gene	1A	535199466	535197430	535201501	NA	NA	5.39115e+06	933725	NA	NA	NA	NA
TraesCS1A01G350400	gene	1A	535312894	535312092	535313696	Heat shock transcription factor	NA	5.39115e+06	1047153	NA	PF00447: HSF-type DNA-binding	IPR000232: Heat shock factor (HSF)-type, DNA-binding; IPR011991: Winged helix-turn-helix DNA-binding domain	GO:0003700 MF: transcription factor activity, sequence-specific DNA binding;GO:0005634 CC: nucleus;GO:0006355 BP: regulation of transcription, DNA-templated;GO:0043565 MF: sequence-specific DNA binding
wsnp_BG606986A_Ta_2_1	SNP	1A	535315131	535315131	535315131	--	--	5.39115e+06	1049390	NA	NA	NA	NA
TraesCS1A01G350500	gene	1A	535316734	535314691	535318778	Non-specific serine/threonine protein kinase	NA	5.39115e+06	1050993	NA	PF00069: Protein kinase domain; PF02149: Kinase associated domain 1	IPR000719: Protein kinase domain; IPR001772: Kinase associated domain 1 (KA1); IPR008271: Serine/threonine-protein kinase, active site; IPR011009: Protein kinase-like domain; IPR015940: Ubiquitin-associated domain; IPR017441: Protein kinase, ATP binding site; IPR028375: KA1 domain/Ssp2, C-terminal	GO:0004672 MF: protein kinase activity;GO:0005524 MF: ATP binding;GO:0006468 BP: protein phosphorylation
RAC875_c25814_361	SNP	1A	535324225	535324225	535324225	--	--	5.39115e+06	1058484	NA	NA	NA	NA
TraesCS1A01G350600	gene	1A	535326098	535323856	535328339	WD-repeat protein, putative	NA	5.39115e+06	1060357	NA	PF00400: WD domain, G-beta repeat	IPR001680: WD40 repeat; IPR015943: WD40/YVTN repeat-like-containing domain; IPR017422: WD repeat protein 55; IPR017986: WD40-repeat-containing domain; IPR019775: WD40 repeat, conserved site	GO:0005515 MF: protein binding
TraesCS1A01G350700	gene	1A	535431134	535429907	535432360	Pleckstrin-like (PH) domain protein	NA	5.39115e+06	1165393	NA	NA	IPR011993: PH domain-like	NA
BS00022396_51	SNP	1A	535434698	535434698	535434698	--	--	5.39115e+06	1168957	NA	NA	NA	NA
TraesCS1A01G350800	gene	1A	535435798	535435142	535436455	Leucine-rich repeat receptor-like protein kinase family protein	NA	5.39115e+06	1170057	NA	PF13855: Leucine rich repeat	IPR001611: Leucine-rich repeat; IPR003591: Leucine-rich repeat, typical subtype; IPR032675: Leucine-rich repeat domain, L domain-like	GO:0005515 MF: protein binding
TraesCS1A01G350900	gene	1A	535445604	535445236	535445973	senescence regulator (Protein of unknown function, DUF584)	NA	5.39115e+06	1179863	NA	PF04520: Senescence regulator	IPR007608: Senescence regulator S40	NA
TraesCS1A01G351000	gene	1A	535446740	535446429	535447050	senescence regulator (Protein of unknown function, DUF584)	NA	5.39115e+06	1180999	NA	PF04520: Senescence regulator	IPR007608: Senescence regulator S40	NA
TraesCS1A01G351100	gene	1A	535486210	535485548	535486873	NA	NA	5.39115e+06	1220469	NA	NA	NA	NA
TraesCS1A01G351200	gene	1A	535769854	535769472	535770236	NA	NA	5.39115e+06	1504113	NA	NA	NA	NA
TraesCS1A01G351300	gene	1A	535858029	535857854	535858204	Rapid alkalinization factor (RALF) family protein	NA	5.39115e+06	1592288	NA	PF05498: Rapid ALkalinization Factor (RALF)	IPR008801: Rapid ALkalinization Factor	NA
TraesCS1A01G351400	gene	1A	535876054	535874313	535877796	NA	NA	5.39115e+06	1610313	NA	NA	NA	NA
TraesCS1A01G351500	gene	1A	535888220	535887563	535888876	NA	NA	5.39115e+06	1622479	NA	NA	NA	NA
TraesCS1A01G351600	gene	1A	536067912	536067015	536068810	Cytochrome P450 family protein, expressed	NA	5.39115e+06	1802171	NA	PF00067: Cytochrome P450	IPR001128: Cytochrome P450; IPR002401: Cytochrome P450, E-class, group I	GO:0005506 MF: iron ion binding;GO:0016705 MF: oxidoreductase activity, acting on paired donors, with incorporation or reduction of molecular oxygen;GO:0020037 MF: heme binding;GO:0055114 BP: oxidation-reduction process
TraesCS1A01G351700	gene	1A	536246834	536246327	536247340	NA	NA	5.39115e+06	1981093	NA	NA	NA	NA
TraesCS1A01G351800	gene	1A	536347873	536346540	536349206	Pentatricopeptide repeat-containing protein	NA	5.39115e+06	2082132	NA	PF01535: PPR repeat; PF13041: PPR repeat family	IPR002885: Pentatricopeptide repeat; IPR011990: Tetratricopeptide-like helical domain	GO:0005515 MF: protein binding
TraesCS1A01G351900	gene	1A	536355226	536353836	536356615	Glycosyltransferase	NA	5.39115e+06	2089485	NA	PF04577: Protein of unknown function (DUF563)	IPR007657: Glycosyltransferase 61	GO:0016757 MF: transferase activity, transferring glycosyl groups
TraesCS1A01G352000	gene	1A	536431022	536427543	536434501	CASC3/barentsz eIF4AIII-binding protein	NA	5.39115e+06	2165281	NA	PF09405: CASC3/Barentsz eIF4AIII binding	IPR018545: Btz domain	NA
RAC875_c6798_467	SNP	1A	536431377	536431377	536431377	--	--	5.39115e+06	2165636	NA	NA	NA	NA
TraesCS1A01G352100	gene	1A	536438352	536437429	536439276	Heavy metal transport/detoxification superfamily protein	NA	5.39115e+06	2172611	NA	PF00403: Heavy-metal-associated domain	IPR006121: Heavy metal-associated domain, HMA	GO:0030001 BP: metal ion transport;GO:0046872 MF: metal ion binding
BS00109991_51	SNP	1A	536439290	536439290	536439290	--	--	5.39115e+06	2173549	NA	NA	NA	NA
BS00110627_51	SNP	1A	536439442	536439442	536439442	--	--	5.39115e+06	2173701	NA	NA	NA	NA
GENE-0262_431	SNP	1A	536614383	536614383	536614383	--	--	5.39115e+06	2348642	NA	NA	NA	NA
TraesCS1A01G352200	gene	1A	536614391	536613632	536615150	Calcineurin B-like protein	NA	5.39115e+06	2348650	NA	PF13833: EF-hand domain pair; PF13499: EF-hand domain pair	IPR002048: EF-hand domain; IPR011992: EF-hand domain pair; IPR018247: EF-Hand 1, calcium-binding site	GO:0005509 MF: calcium ion binding
TraesCS1A01G352300	gene	1A	536624514	536624150	536624877	NA	NA	5.39115e+06	2358773	NA	NA	NA	NA
TraesCS1A01G352400	gene	1A	536629700	536629542	536629859	Small ubiquitin-related modifier	NA	5.39115e+06	2363959	NA	PF11976: Ubiquitin-2 like Rad60 SUMO-like	IPR000626: Ubiquitin domain; IPR022617: Rad60/SUMO-like domain; IPR029071: Ubiquitin-related domain	GO:0005515 MF: protein binding
TraesCS1A01G352500	gene	1A	536632053	536630935	536633171	Acid phosphatase/vanadium-dependent haloperoxidase-related protein	NA	5.39115e+06	2366312	NA	PF02681: Divergent PAP2 family	IPR000326: Phosphatidic acid phosphatase type 2/haloperoxidase; IPR003832: Acid phosphatase/vanadium-dependent haloperoxidase-related	NA
TraesCS1A01G352600	gene	1A	536659992	536659351	536660634	Pentatricopeptide repeat-containing protein	NA	5.39115e+06	2394251	NA	PF01535: PPR repeat; PF13041: PPR repeat family; PF13812: Pentatricopeptide repeat domain	IPR002885: Pentatricopeptide repeat; IPR011990: Tetratricopeptide-like helical domain	GO:0005515 MF: protein binding
TraesCS1A01G352700	gene	1A	536662750	536660988	536664512	ATP-dependent Clp protease ATP-binding subunit ClpX	NA	5.39115e+06	2397009	NA	PF07724: AAA domain (Cdc48 subfamily); PF10431: C-terminal, D2-small domain, of ClpB protein	IPR003593: AAA+ ATPase domain; IPR003959: ATPase, AAA-type, core; IPR004487: Clp protease, ATP-binding subunit ClpX; IPR019489: Clp ATPase, C-terminal; IPR027417: P-loop containing nucleoside triphosphate hydrolase	GO:0005524 MF: ATP binding;GO:0006457 BP: protein folding;GO:0051082 MF: unfolded protein binding
TraesCS1A01G352800	gene	1A	536666183	536665336	536667030	Mitochondrial ATP synthase g subunit family protein	NA	5.39115e+06	2400442	NA	PF04718: Mitochondrial ATP synthase g subunit	IPR006808: ATP synthase, F0 complex, subunit G, mitochondrial	GO:0000276 CC: mitochondrial proton-transporting ATP synthase complex, coupling factor F(o);GO:0015078 MF: hydrogen ion transmembrane transporter activity;GO:0015986 BP: ATP synthesis coupled proton transport
TraesCS1A01G352900	gene	1A	536810135	536809479	536810791	NA	NA	5.39115e+06	2544394	NA	NA	NA	NA
TraesCS1A01G353000	gene	1A	536883397	536882487	536884307	NADH-quinone oxidoreductase subunit B	NA	5.39115e+06	2617656	NA	PF01058: NADH ubiquinone oxidoreductase, 20 Kd subunit	IPR006137: NADH:ubiquinone oxidoreductase-like, 20kDa subunit; IPR006138: NADH-ubiquinone oxidoreductase, 20 Kd subunit	GO:0008137 MF: NADH dehydrogenase (ubiquinone) activity;GO:0048038 MF: quinone binding;GO:0051536 MF: iron-sulfur cluster binding;GO:0051539 MF: 4 iron, 4 sulfur cluster binding;GO:0055114 BP: oxidation-reduction process
TraesCS1A01G353100	gene	1A	536930769	536930603	536930935	RALF	NA	5.39115e+06	2665028	NA	PF05498: Rapid ALkalinization Factor (RALF)	IPR008801: Rapid ALkalinization Factor	NA
TraesCS1A01G353200	gene	1A	536937358	536935653	536939064	Glycerophosphodiester phosphodiesterase	NA	5.39115e+06	2671617	NA	PF03009: Glycerophosphoryl diester phosphodiesterase family	IPR017946: PLC-like phosphodiesterase, TIM beta/alpha-barrel domain; IPR030395: Glycerophosphodiester phosphodiesterase domain	GO:0006629 BP: lipid metabolic process;GO:0008081 MF: phosphoric diester hydrolase activity
TraesCS1A01G353300	gene	1A	536962298	536958945	536965650	Glycogen synthase	NA	5.39115e+06	2696557	NA	PF08323: Starch synthase catalytic domain; PF00534: Glycosyl transferases group 1	IPR001296: Glycosyl transferase, family 1; IPR011835: Bacterial/plant glycogen synthase; IPR013534: Starch synthase, catalytic domain	GO:0004373 MF: glycogen (starch) synthase activity
Excalibur_c47013_1503	SNP	1A	536963507	536963507	536963507	--	--	5.39115e+06	2697766	NA	NA	NA	NA
TraesCS1A01G353400	gene	1A	536974815	536974361	536975269	Acidic chitinase	NA	5.39115e+06	2709074	NA	PF00704: Glycosyl hydrolases family 18	IPR001223: Glycoside hydrolase family 18, catalytic domain; IPR017853: Glycoside hydrolase superfamily	GO:0005975 BP: carbohydrate metabolic process
TraesCS1A01G353500	gene	1A	537042432	537041909	537042954	ATP phosphoribosyltransferase regulatory subunit	NA	5.39115e+06	2776691	NA	NA	NA	NA
TraesCS1A01G353600	gene	1A	537048747	537048302	537049192	Dihydroxy-acid dehydratase	NA	5.39115e+06	2783006	NA	PF00704: Glycosyl hydrolases family 18	IPR001223: Glycoside hydrolase family 18, catalytic domain; IPR017853: Glycoside hydrolase superfamily	GO:0005975 BP: carbohydrate metabolic process
TraesCS1A01G353700	gene	1A	537064970	537063042	537066898	V-type proton ATPase subunit G	NA	5.39115e+06	2799229	NA	NA	NA	NA
TraesCS1A01G353800	gene	1A	537070524	537070054	537070995	Serine acetyltransferase	NA	5.39115e+06	2804783	NA	PF06426: Serine acetyltransferase, N-terminal; PF00132: Bacterial transferase hexapeptide (six repeats)	IPR001451: Hexapeptide repeat; IPR010493: Serine acetyltransferase, N-terminal; IPR011004: Trimeric LpxA-like; IPR018357: Hexapeptide transferase, conserved site	GO:0005737 CC: cytoplasm;GO:0006535 BP: cysteine biosynthetic process from serine;GO:0009001 MF: serine O-acetyltransferase activity;GO:0016740 MF: transferase activity
TraesCS1A01G353900	gene	1A	537073278	537072902	537073654	NBS-LRR-like resistance protein	NA	5.39115e+06	2807537	NA	PF00931: NB-ARC domain	IPR002182: NB-ARC; IPR027417: P-loop containing nucleoside triphosphate hydrolase	GO:0043531 MF: ADP binding
BS00073413_51	SNP	1A	537082527	537082527	537082527	--	--	5.39115e+06	2816786	NA	NA	NA	NA
TraesCS1A01G354000	gene	1A	537082878	537082270	537083486	NBS-LRR-like resistance protein	NA	5.39115e+06	2817137	NA	PF00931: NB-ARC domain	IPR002182: NB-ARC; IPR027417: P-loop containing nucleoside triphosphate hydrolase	GO:0043531 MF: ADP binding
TraesCS1A01G354100	gene	1A	537086414	537085503	537087325	NBS-LRR-like resistance protein	NA	5.39115e+06	2820673	NA	PF00931: NB-ARC domain	IPR002182: NB-ARC; IPR027417: P-loop containing nucleoside triphosphate hydrolase	GO:0043531 MF: ADP binding
TraesCS1A01G354200	gene	1A	537090978	537090044	537091912	NBS-LRR-like resistance protein	NA	5.39115e+06	2825237	NA	PF00931: NB-ARC domain	IPR002182: NB-ARC; IPR027417: P-loop containing nucleoside triphosphate hydrolase	GO:0043531 MF: ADP binding
TraesCS1A01G354300	gene	1A	537346296	537344748	537347843	plant/protein	NA	5.39115e+06	3080555	NA	PF11443: Domain of unknown function (DUF2828)	IPR002035: von Willebrand factor, type A; IPR024553: Domain of unknown function DUF2828	NA
TraesCS1A01G354400	gene	1A	537355592	537354302	537356883	60S ribosomal protein L4	NA	5.39115e+06	3089851	NA	PF00573: Ribosomal protein L4/L1 family; PF14374: 60S ribosomal protein L4 C-terminal domain	IPR002136: Ribosomal protein L4/L1e; IPR013000: Ribosomal protein L4/L1e, eukaryotic/archaeal, conserved site; IPR023574: Ribosomal protein L4 domain; IPR025755: 60S ribosomal protein L4, C-terminal domain	GO:0003735 MF: structural constituent of ribosome;GO:0005840 CC: ribosome;GO:0006412 BP: translation
RAC875_c120509_133	SNP	1A	537355984	537355984	537355984	--	--	5.39115e+06	3090243	NA	NA	NA	NA
TraesCS1A01G354500	gene	1A	537532040	537530821	537533259	TPR repeat	NA	5.39115e+06	3266299	NA	NA	IPR011990: Tetratricopeptide-like helical domain; IPR013026: Tetratricopeptide repeat-containing domain; IPR019734: Tetratricopeptide repeat	GO:0005515 MF: protein binding
wsnp_Ra_c22110_31550370	SNP	1A	537538270	537538270	537538270	--	--	5.39115e+06	3272529	NA	NA	NA	NA
TraesCS1A01G354600	gene	1A	537540133	537538304	537541962	Transmembrane protein	NA	5.39115e+06	3274392	NA	PF10225: NEMP family	IPR019358: NEMP family	NA
TraesCS1A01G354700	gene	1A	537544842	537543036	537546647	RNA binding protein	NA	5.39115e+06	3279101	NA	PF09598: Stm1; PF04774: Hyaluronan / mRNA binding family	IPR006861: Hyaluronan/mRNA-binding protein; IPR019084: Stm1-like, N-terminal	NA
TraesCS1A01G354800	gene	1A	537818096	537817963	537818229	Isoleucine--tRNA ligase	NA	5.39115e+06	3552355	NA	NA	NA	NA
TraesCS1A01G354900	gene	1A	537821506	537821302	537821709	Nuclear factor Y subunit C	NA	5.39115e+06	3555765	NA	PF00808: Histone-like transcription factor (CBF/NF-Y) and archaeal histone	IPR003958: Transcription factor CBF/NF-Y/archaeal histone domain; IPR009072: Histone-fold	GO:0046982 MF: protein heterodimerization activity
TraesCS1A01G355000	gene	1A	537824880	537824048	537825712	Pentatricopeptide repeat-containing protein	NA	5.39115e+06	3559139	NA	PF13041: PPR repeat family; PF01535: PPR repeat	IPR002885: Pentatricopeptide repeat; IPR011990: Tetratricopeptide-like helical domain	GO:0005515 MF: protein binding
TraesCS1A01G355100	gene	1A	537829603	537827585	537831621	Cleavage and polyadenylation specificity factor subunit 5	NA	5.39115e+06	3563862	NA	PF13869: Nucleotide hydrolase	IPR015797: NUDIX hydrolase domain-like; IPR016706: Cleavage/polyadenylation specificity factor subunit 5	GO:0003729 MF: mRNA binding;GO:0005849 CC: mRNA cleavage factor complex;GO:0006378 BP: mRNA polyadenylation;GO:0016787 MF: hydrolase activity
TraesCS1A01G355200	gene	1A	537963402	537961462	537965341	Phosphotransferase	NA	5.39115e+06	3697661	NA	PF00349: Hexokinase; PF03727: Hexokinase	IPR001312: Hexokinase; IPR022672: Hexokinase, N-terminal; IPR022673: Hexokinase, C-terminal	GO:0001678 BP: cellular glucose homeostasis;GO:0004396 MF: hexokinase activity;GO:0005524 MF: ATP binding;GO:0005536 MF: glucose binding;GO:0005975 BP: carbohydrate metabolic process;GO:0016773 MF: phosphotransferase activity, alcohol group as acceptor;GO:0046835 BP: carbohydrate phosphorylation
TraesCS1A01G355300	gene	1A	537966749	537966482	537967016	Pathogenesis-related protein PR-4	NA	5.39115e+06	3701008	NA	PF00967: Barwin family	IPR001153: Barwin domain; IPR009009: RlpA-like protein, double-psi beta-barrel domain; IPR018226: Barwin, conserved site	GO:0042742 BP: defense response to bacterium;GO:0050832 BP: defense response to fungus
TraesCS1A01G355400	gene	1A	537971198	537969948	537972449	NA	NA	5.39115e+06	3705457	NA	NA	NA	NA
GENE-0069_468	SNP	1A	537974362	537974362	537974362	--	--	5.39115e+06	3708621	NA	NA	NA	NA
TraesCS1A01G355500	gene	1A	537975866	537973996	537977737	DUF616 family protein	NA	5.39115e+06	3710125	NA	PF04765: Protein of unknown function (DUF616)	IPR006852: Protein of unknown function DUF616	NA
TraesCS1A01G355600	gene	1A	538675857	538672854	538678860	Far upstream element-binding protein 2	NA	5.39115e+06	4410116	NA	NA	NA	NA
TraesCS1A01G355700	gene	1A	538783408	538783094	538783721	Pollen Ole e 1 allergen/extensin	NA	5.39115e+06	4517667	NA	PF01190: Pollen proteins Ole e I like	NA	NA
TraesCS1A01G355800	gene	1A	538806610	538804923	538808298	2-isopropylmalate synthase	NA	5.39115e+06	4540869	NA	NA	IPR011989: Armadillo-like helical	NA
TraesCS1A01G355900	gene	1A	539279344	539279131	539279556	Nuclear factor Y subunit C	NA	5.39115e+06	5013603	NA	PF00808: Histone-like transcription factor (CBF/NF-Y) and archaeal histone	IPR003958: Transcription factor CBF/NF-Y/archaeal histone domain; IPR009072: Histone-fold	GO:0046982 MF: protein heterodimerization activity
TraesCS1A01G356000	gene	1A	539316391	539316068	539316714	Pollen Ole e 1 allergen/extensin	NA	5.39115e+06	5050650	NA	PF01190: Pollen proteins Ole e I like	NA	NA
TraesCS1A01G356100	gene	1A	539323734	539323190	539324277	Peroxidase	NA	5.39115e+06	5057993	NA	PF00141: Peroxidase	IPR000823: Plant peroxidase; IPR002016: Haem peroxidase, plant/fungal/bacterial; IPR010255: Haem peroxidase; IPR019793: Peroxidases heam-ligand binding site; IPR019794: Peroxidase, active site	GO:0004601 MF: peroxidase activity;GO:0006979 BP: response to oxidative stress;GO:0020037 MF: heme binding;GO:0055114 BP: oxidation-reduction process
TraesCS1A01G356200	gene	1A	539332410	539329637	539335184	Mitochondrial carrier protein, expressed	NA	5.39115e+06	5066669	NA	PF00153: Mitochondrial carrier protein	IPR018108: Mitochondrial substrate/solute carrier; IPR023395: Mitochondrial carrier domain	NA
TraesCS1A01G356300	gene	1A	539427068	539425863	539428274	Serine/threonine-protein kinase	NA	5.39115e+06	5161327	NA	PF01453: D-mannose binding lectin; PF00954: S-locus glycoprotein domain; PF08276: PAN-like domain; PF00069: Protein kinase domain	IPR000719: Protein kinase domain; IPR000858: S-locus glycoprotein domain; IPR001480: Bulb-type lectin domain; IPR003609: PAN/Apple domain; IPR008271: Serine/threonine-protein kinase, active site; IPR011009: Protein kinase-like domain; IPR017441: Protein kinase, ATP binding site; IPR024171: S-receptor-like serine/threonine-protein kinase	GO:0004672 MF: protein kinase activity;GO:0004674 MF: protein serine/threonine kinase activity;GO:0005524 MF: ATP binding;GO:0006468 BP: protein phosphorylation;GO:0048544 BP: recognition of pollen
TraesCS1A01G356400	gene	1A	539615384	539614175	539616592	Serine/threonine-protein kinase	NA	5.39115e+06	5349643	NA	PF01453: D-mannose binding lectin; PF00954: S-locus glycoprotein domain; PF08276: PAN-like domain; PF00069: Protein kinase domain	IPR000719: Protein kinase domain; IPR000858: S-locus glycoprotein domain; IPR001480: Bulb-type lectin domain; IPR003609: PAN/Apple domain; IPR008271: Serine/threonine-protein kinase, active site; IPR011009: Protein kinase-like domain; IPR017441: Protein kinase, ATP binding site; IPR024171: S-receptor-like serine/threonine-protein kinase	GO:0004672 MF: protein kinase activity;GO:0004674 MF: protein serine/threonine kinase activity;GO:0005524 MF: ATP binding;GO:0006468 BP: protein phosphorylation;GO:0048544 BP: recognition of pollen
TraesCS1B01G000100	gene	1B	171125	168824	173426	disease resistance protein (TIR-NBS-LRR class)	NA	5.36535e+06	NA	-1080405	PF00931: NB-ARC domain	IPR002182: NB-ARC; IPR011991: Winged helix-turn-helix DNA-binding domain; IPR027417: P-loop containing nucleoside triphosphate hydrolase; IPR032675: Leucine-rich repeat domain, L domain-like	GO:0043531 MF: ADP binding
TraesCS1B01G000200	gene	1B	464856	464567	465145	Disease resistance protein RPM1	NA	5.36535e+06	NA	-786674	NA	NA	NA
TraesCS1B01G000300	gene	1B	712634	711793	713476	Disease resistance protein (NBS-LRR class) family	NA	5.36535e+06	NA	-538896	PF00931: NB-ARC domain	IPR002182: NB-ARC; IPR027417: P-loop containing nucleoside triphosphate hydrolase	GO:0043531 MF: ADP binding
TraesCS1B01G000400	gene	1B	723308	721873	724742	Disease resistance protein (TIR-NBS-LRR class) family	NA	5.36535e+06	NA	-528222	PF00931: NB-ARC domain	IPR002182: NB-ARC; IPR011991: Winged helix-turn-helix DNA-binding domain; IPR027417: P-loop containing nucleoside triphosphate hydrolase; IPR032675: Leucine-rich repeat domain, L domain-like	GO:0043531 MF: ADP binding
TraesCS1B01G000500	gene	1B	883679	882170	885188	Disease resistance protein (NBS-LRR class) family	NA	5.36535e+06	NA	-367851	PF00931: NB-ARC domain	IPR002182: NB-ARC; IPR011991: Winged helix-turn-helix DNA-binding domain; IPR027417: P-loop containing nucleoside triphosphate hydrolase; IPR032675: Leucine-rich repeat domain, L domain-like	GO:0043531 MF: ADP binding
TraesCS1B01G000600	gene	1B	1199189	1198857	1199521	50S ribosomal protein L28	NA	5.36535e+06	NA	-52341	PF00830: Ribosomal L28 family	IPR001383: Ribosomal protein L28; IPR026569: Ribosomal protein L28/L24; IPR034704: L28p-like	GO:0003735 MF: structural constituent of ribosome;GO:0005622 CC: intracellular;GO:0005840 CC: ribosome;GO:0006412 BP: translation
TraesCS1B01G000700	gene	1B	1202172	1201557	1202786	Serine/threonine-protein kinase ATM	NA	5.36535e+06	NA	-49358	NA	NA	NA
BS00022180_51	SNP	1B	1204059	1204059	1204059	--	--	5.36535e+06	NA	-47471	NA	NA	NA
BS00093078_51	SNP	1B	1204118	1204118	1204118	--	--	5.36535e+06	NA	-47412	NA	NA	NA
TraesCS1B01G000800	gene	1B	1205436	1203878	1206994	Peroxisomal membrane protein PEX14	NA	5.36535e+06	NA	-46094	PF04695: Peroxisomal membrane anchor protein (Pex14p) conserved region	IPR006785: Peroxisome membrane anchor protein Pex14p, N-terminal	NA
TraesCS1B01G000900	gene	1B	1210748	1208687	1212810	RING-finger ubiquitin ligase	NA	5.36535e+06	NA	-40782	PF13639: Ring finger domain	IPR001841: Zinc finger, RING-type; IPR013083: Zinc finger, RING/FYVE/PHD-type	GO:0005515 MF: protein binding;GO:0008270 MF: zinc ion binding
Excalibur_c12376_569	associated SNP	1B	1251530	1251530	1251530	Temperature Response	intersection 6: (T[min])	5.36535e+06	0	0	NA	NA	NA
TraesCS1B01G001000	gene	1B	1252192	1248929	1255456	Tripartite motif-containing protein 29	NA	5.36535e+06	662	-165569	NA	NA	NA
TraesCS1B01G001100	gene	1B	1259662	1258510	1260815	Nucleic acid-binding, OB-fold-like protein	NA	5.36535e+06	8132	-158099	NA	IPR012340: Nucleic acid-binding, OB-fold	NA
TraesCS1B01G001200	gene	1B	1266262	1266010	1266513	Frigida-like protein	NA	5.36535e+06	14732	-151499	NA	NA	NA
TraesCS1B01G001300	gene	1B	1269558	1269290	1269826	NA	NA	5.36535e+06	18028	-148203	NA	NA	NA
TraesCS1B01G001400	gene	1B	1308831	1272755	1344907	Pheophorbide a oxygenase family protein with Rieske 2Fe-2S domain-containing protein	NA	5.36535e+06	57301	-108930	NA	NA	NA
TraesCS1B01G001500	gene	1B	1417319	1416127	1418511	Receptor-like kinase	NA	5.36535e+06	165789	-442	PF00069: Protein kinase domain	IPR000719: Protein kinase domain; IPR008271: Serine/threonine-protein kinase, active site; IPR011009: Protein kinase-like domain; IPR017441: Protein kinase, ATP binding site	GO:0004672 MF: protein kinase activity;GO:0005524 MF: ATP binding;GO:0006468 BP: protein phosphorylation
Kukri_c26168_423	associated SNP	1B	1417761	1417761	1417761	Temperature Response	intersection 6: (T[min])	5.36535e+06	0	0	NA	NA	NA
Kukri_c44369_131	SNP	1B	1419886	1419886	1419886	--	--	5.36535e+06	2125	-24766256	NA	NA	NA
TraesCS1B01G001600	gene	1B	1421058	1419733	1422382	Adenylyl cyclase-associated protein 1	NA	5.36535e+06	3297	-24765084	NA	NA	NA
Excalibur_c21898_1423	SNP	1B	1421208	1421208	1421208	--	--	5.36535e+06	3447	-24764934	NA	NA	NA
TraesCS1B01G001700	gene	1B	1425281	1423772	1426790	Cytochrome P450	NA	5.36535e+06	7520	-24760861	PF00067: Cytochrome P450	IPR001128: Cytochrome P450; IPR002401: Cytochrome P450, E-class, group I; IPR017972: Cytochrome P450, conserved site	GO:0005506 MF: iron ion binding;GO:0016705 MF: oxidoreductase activity, acting on paired donors, with incorporation or reduction of molecular oxygen;GO:0020037 MF: heme binding;GO:0055114 BP: oxidation-reduction process
TraesCS1B01G001800	gene	1B	1433106	1430395	1435818	Phospholipid-transporting ATPase	NA	5.36535e+06	15345	-24753036	PF16209: Phospholipid-translocating ATPase N-terminal; PF00122: E1-E2 ATPase; PF13246: Cation transport ATPase (P-type); PF16212: Phospholipid-translocating P-type ATPase C-terminal	IPR001757: P-type ATPase; IPR006539: P-type ATPase, subfamily IV; IPR008250: P-type ATPase, A domain; IPR018303: P-type ATPase, phosphorylation site; IPR023214: HAD-like domain; IPR023299: P-type ATPase, cytoplasmic domain N; IPR032630: P-type ATPase, C-terminal; IPR032631: P-type ATPase, N-terminal	GO:0000166 MF: nucleotide binding;GO:0000287 MF: magnesium ion binding;GO:0004012 MF: phospholipid-translocating ATPase activity;GO:0005524 MF: ATP binding;GO:0015914 BP: phospholipid transport;GO:0016021 CC: integral component of membrane;GO:0046872 MF: metal ion binding
BS00050522_51	SNP	1B	1433845	1433845	1433845	--	--	5.36535e+06	16084	-24752297	NA	NA	NA
TraesCS1B01G001900	gene	1B	1471417	1469974	1472860	Cytochrome P450	NA	5.36535e+06	53656	-24714725	PF00067: Cytochrome P450	IPR001128: Cytochrome P450; IPR002401: Cytochrome P450, E-class, group I; IPR017972: Cytochrome P450, conserved site	GO:0005506 MF: iron ion binding;GO:0016705 MF: oxidoreductase activity, acting on paired donors, with incorporation or reduction of molecular oxygen;GO:0020037 MF: heme binding;GO:0055114 BP: oxidation-reduction process
TraesCS1B01G002000	gene	1B	1528668	1522570	1534766	Paired amphipathic helix protein Sin3	NA	5.36535e+06	110907	-24657474	PF02671: Paired amphipathic helix repeat; PF08295: Sin3 family co-repressor; PF16879: C-terminal domain of Sin3a protein	IPR003822: Paired amphipathic helix; IPR013194: Histone deacetylase interacting domain; IPR031693: Sin3, C-terminal	GO:0006355 BP: regulation of transcription, DNA-templated
TraesCS1B01G002100	gene	1B	1686762	1684967	1688556	Glycosyltransferase-like KOBITO 1	NA	5.36535e+06	269001	-24499380	NA	NA	NA
TraesCS1B01G002200	gene	1B	1711884	1710777	1712992	lectin-receptor kinase	NA	5.36535e+06	294123	-24474258	PF00069: Protein kinase domain	IPR000719: Protein kinase domain; IPR008271: Serine/threonine-protein kinase, active site; IPR011009: Protein kinase-like domain; IPR017441: Protein kinase, ATP binding site	GO:0004672 MF: protein kinase activity;GO:0005524 MF: ATP binding;GO:0006468 BP: protein phosphorylation
TraesCS1B01G002300	gene	1B	1730907	1729056	1732758	disease resistance protein (TIR-NBS-LRR class)	NA	5.36535e+06	313146	-24455235	PF00931: NB-ARC domain	IPR002182: NB-ARC; IPR011991: Winged helix-turn-helix DNA-binding domain; IPR027417: P-loop containing nucleoside triphosphate hydrolase; IPR032675: Leucine-rich repeat domain, L domain-like	GO:0043531 MF: ADP binding
TraesCS1B01G002400	gene	1B	1782541	1781670	1783412	disease resistance protein (TIR-NBS-LRR class)	NA	5.36535e+06	364780	-24403601	PF00931: NB-ARC domain	IPR002182: NB-ARC; IPR011991: Winged helix-turn-helix DNA-binding domain; IPR027417: P-loop containing nucleoside triphosphate hydrolase; IPR032675: Leucine-rich repeat domain, L domain-like	GO:0043531 MF: ADP binding
TraesCS1B01G002500	gene	1B	1810248	1808491	1812005	NBS-LRR-like resistance protein	NA	5.36535e+06	392487	-24375894	PF00931: NB-ARC domain	IPR002182: NB-ARC; IPR011991: Winged helix-turn-helix DNA-binding domain; IPR027417: P-loop containing nucleoside triphosphate hydrolase; IPR032675: Leucine-rich repeat domain, L domain-like	GO:0043531 MF: ADP binding
TraesCS1B01G002600	gene	1B	1818882	1818420	1819343	Leucine-rich repeat receptor-like protein kinase family protein, putative	NA	5.36535e+06	401121	-24367260	PF13855: Leucine rich repeat	IPR001611: Leucine-rich repeat; IPR003591: Leucine-rich repeat, typical subtype; IPR032675: Leucine-rich repeat domain, L domain-like	GO:0005515 MF: protein binding
TraesCS1B01G002700	gene	1B	1827944	1826460	1829429	Leucine-rich repeat receptor-like protein kinase family protein	NA	5.36535e+06	410183	-24358198	PF08263: Leucine rich repeat N-terminal domain; PF13516: Leucine Rich repeat; PF00560: Leucine Rich Repeat	IPR001611: Leucine-rich repeat; IPR003591: Leucine-rich repeat, typical subtype; IPR013210: Leucine-rich repeat-containing N-terminal, plant-type; IPR032675: Leucine-rich repeat domain, L domain-like	GO:0005515 MF: protein binding
TraesCS1B01G002800	gene	1B	1846396	1844411	1848381	Disease resistance protein (TIR-NBS-LRR class) family	NA	5.36535e+06	428635	-24339746	PF00931: NB-ARC domain	IPR002182: NB-ARC; IPR011991: Winged helix-turn-helix DNA-binding domain; IPR027417: P-loop containing nucleoside triphosphate hydrolase; IPR032675: Leucine-rich repeat domain, L domain-like	GO:0043531 MF: ADP binding
TraesCS1B01G002900	gene	1B	1941304	1939687	1942920	NBS-LRR-like resistance protein	NA	5.36535e+06	523543	-24244838	PF00931: NB-ARC domain	IPR002182: NB-ARC; IPR011991: Winged helix-turn-helix DNA-binding domain; IPR027417: P-loop containing nucleoside triphosphate hydrolase; IPR032675: Leucine-rich repeat domain, L domain-like	GO:0043531 MF: ADP binding
TraesCS1B01G003000	gene	1B	1971078	1969181	1972975	Disease resistance protein (TIR-NBS-LRR class) family	NA	5.36535e+06	553317	-24215064	PF00931: NB-ARC domain	IPR002182: NB-ARC; IPR011991: Winged helix-turn-helix DNA-binding domain; IPR032675: Leucine-rich repeat domain, L domain-like	GO:0043531 MF: ADP binding
TraesCS1B01G003100	gene	1B	2006386	2004151	2008620	Disease resistance protein (TIR-NBS-LRR class) family	NA	5.36535e+06	588625	-24179756	PF00931: NB-ARC domain	IPR002182: NB-ARC; IPR011991: Winged helix-turn-helix DNA-binding domain; IPR027417: P-loop containing nucleoside triphosphate hydrolase; IPR032675: Leucine-rich repeat domain, L domain-like	GO:0043531 MF: ADP binding
TraesCS1B01G003200	gene	1B	2060545	2056317	2064773	receptor-like protein kinase 1	NA	5.36535e+06	642784	-24125597	PF00069: Protein kinase domain	IPR000719: Protein kinase domain; IPR008271: Serine/threonine-protein kinase, active site; IPR011009: Protein kinase-like domain; IPR017441: Protein kinase, ATP binding site	GO:0004672 MF: protein kinase activity;GO:0005524 MF: ATP binding;GO:0006468 BP: protein phosphorylation
TraesCS1B01G003300	gene	1B	2081528	2075656	2087400	receptor kinase 1	NA	5.36535e+06	663767	-24104614	PF00069: Protein kinase domain	IPR000719: Protein kinase domain; IPR008271: Serine/threonine-protein kinase, active site; IPR011009: Protein kinase-like domain; IPR017441: Protein kinase, ATP binding site	GO:0004672 MF: protein kinase activity;GO:0005524 MF: ATP binding;GO:0006468 BP: protein phosphorylation
TraesCS1B01G003400	gene	1B	2109608	2109030	2110187	receptor kinase 1	NA	5.36535e+06	691847	-24076534	PF00069: Protein kinase domain	IPR000719: Protein kinase domain; IPR008271: Serine/threonine-protein kinase, active site; IPR011009: Protein kinase-like domain; IPR017441: Protein kinase, ATP binding site	GO:0004672 MF: protein kinase activity;GO:0005524 MF: ATP binding;GO:0006468 BP: protein phosphorylation
TraesCS1B01G003500	gene	1B	2118030	2117595	2118464	NA	NA	5.36535e+06	700269	-24068112	NA	NA	NA
TraesCS1B01G003600	gene	1B	2128562	2120478	2136645	Disease resistance protein (NBS-LRR class) family	NA	5.36535e+06	710801	-24057580	PF00931: NB-ARC domain	IPR002182: NB-ARC; IPR011991: Winged helix-turn-helix DNA-binding domain; IPR027417: P-loop containing nucleoside triphosphate hydrolase; IPR032675: Leucine-rich repeat domain, L domain-like	GO:0043531 MF: ADP binding
TraesCS1B01G003700	gene	1B	2229891	2228365	2231417	NBS-LRR resistance-like protein	NA	5.36535e+06	812130	-23956251	PF00931: NB-ARC domain	IPR002182: NB-ARC; IPR011991: Winged helix-turn-helix DNA-binding domain; IPR027417: P-loop containing nucleoside triphosphate hydrolase; IPR032675: Leucine-rich repeat domain, L domain-like	GO:0043531 MF: ADP binding
TraesCS1B01G003800	gene	1B	2234468	2234147	2234788	Harpin-induced protein	NA	5.36535e+06	816707	-23951674	NA	NA	NA
TraesCS1B01G003900	gene	1B	2274176	2273655	2274698	NA	NA	5.36535e+06	856415	-23911966	NA	NA	NA
TraesCS1B01G004000	gene	1B	2304820	2301870	2307770	lectin-receptor kinase	NA	5.36535e+06	887059	-23881322	PF00069: Protein kinase domain; PF00931: NB-ARC domain	IPR000719: Protein kinase domain; IPR002182: NB-ARC; IPR008271: Serine/threonine-protein kinase, active site; IPR011009: Protein kinase-like domain; IPR011991: Winged helix-turn-helix DNA-binding domain; IPR032675: Leucine-rich repeat domain, L domain-like	GO:0004672 MF: protein kinase activity;GO:0005524 MF: ATP binding;GO:0006468 BP: protein phosphorylation;GO:0043531 MF: ADP binding
TraesCS1B01G004100	gene	1B	2356152	2354630	2357674	Receptor-like protein kinase	NA	5.36535e+06	938391	-23829990	PF13947: Wall-associated receptor kinase galacturonan-binding; PF07645: Calcium-binding EGF domain; PF00069: Protein kinase domain	IPR000152: EGF-type aspartate/asparagine hydroxylation site; IPR000719: Protein kinase domain; IPR000742: EGF-like domain; IPR001881: EGF-like calcium-binding domain; IPR008271: Serine/threonine-protein kinase, active site; IPR011009: Protein kinase-like domain; IPR017441: Protein kinase, ATP binding site; IPR018097: EGF-like calcium-binding, conserved site; IPR025287: Wall-associated receptor ki…	GO:0004672 MF: protein kinase activity;GO:0005509 MF: calcium ion binding;GO:0005515 MF: protein binding;GO:0005524 MF: ATP binding;GO:0006468 BP: protein phosphorylation;GO:0030247 MF: polysaccharide binding
TraesCS1B01G004200	gene	1B	2538776	2537501	2540050	4-hydroxyphenylpyruvate dioxygenase	NA	5.36535e+06	1121015	-23647366	NA	IPR005956: 4-hydroxyphenylpyruvate dioxygenase; IPR029068: Glyoxalase/Bleomycin resistance protein/Dihydroxybiphenyl dioxygenase	GO:0003868 MF: 4-hydroxyphenylpyruvate dioxygenase activity;GO:0009072 BP: aromatic amino acid family metabolic process;GO:0016701 MF: oxidoreductase activity, acting on single donors with incorporation of molecular oxygen;GO:0055114 BP: oxidation-reduction process
TraesCS1B01G004300	gene	1B	2556724	2555814	2557634	Tryptophan aminotransferase	NA	5.36535e+06	1138963	-23629418	PF04864: Allinase	IPR006947: EGF-like, alliinase; IPR006948: Alliinase, C-terminal; IPR015421: Pyridoxal phosphate-dependent transferase, major region, subdomain 1; IPR015422: Pyridoxal phosphate-dependent transferase, subdomain 2; IPR015424: Pyridoxal phosphate-dependent transferase	GO:0003824 MF: catalytic activity;GO:0016846 MF: carbon-sulfur lyase activity
TraesCS1B01G004400	gene	1B	2613928	2612678	2615177	Tryptophan aminotransferase	NA	5.36535e+06	1196167	-23572214	PF04864: Allinase	IPR006947: EGF-like, alliinase; IPR006948: Alliinase, C-terminal; IPR015421: Pyridoxal phosphate-dependent transferase, major region, subdomain 1; IPR015422: Pyridoxal phosphate-dependent transferase, subdomain 2; IPR015424: Pyridoxal phosphate-dependent transferase	GO:0003824 MF: catalytic activity;GO:0016846 MF: carbon-sulfur lyase activity
TraesCS1B01G004500	gene	1B	2618258	2617772	2618743	Glyoxylate reductase/hydroxypyruvate reductase	NA	5.36535e+06	1200497	-23567884	PF00389: D-isomer specific 2-hydroxyacid dehydrogenase, catalytic domain; PF02826: D-isomer specific 2-hydroxyacid dehydrogenase, NAD binding domain	IPR006139: D-isomer specific 2-hydroxyacid dehydrogenase, catalytic domain; IPR006140: D-isomer specific 2-hydroxyacid dehydrogenase, NAD-binding domain; IPR016040: NAD(P)-binding domain; IPR029752: D-isomer specific 2-hydroxyacid dehydrogenase, NAD-binding domain conserved site 1	GO:0008152 BP: metabolic process;GO:0016616 MF: oxidoreductase activity, acting on the CH-OH group of donors, NAD or NADP as acceptor;GO:0051287 MF: NAD binding;GO:0055114 BP: oxidation-reduction process
TraesCS1B01G004600	gene	1B	2754714	2752658	2756771	Disease resistance protein (NBS-LRR class) family	NA	5.36535e+06	1336953	-23431428	PF00931: NB-ARC domain	IPR002182: NB-ARC; IPR011991: Winged helix-turn-helix DNA-binding domain; IPR027417: P-loop containing nucleoside triphosphate hydrolase; IPR032675: Leucine-rich repeat domain, L domain-like	GO:0043531 MF: ADP binding
TraesCS1B01G004700	gene	1B	2918832	2917526	2920138	Receptor-kinase, putative	NA	5.36535e+06	1501071	-23267310	PF13855: Leucine rich repeat; PF00560: Leucine Rich Repeat; PF00069: Protein kinase domain	IPR000719: Protein kinase domain; IPR001611: Leucine-rich repeat; IPR003591: Leucine-rich repeat, typical subtype; IPR008271: Serine/threonine-protein kinase, active site; IPR011009: Protein kinase-like domain; IPR017441: Protein kinase, ATP binding site; IPR032675: Leucine-rich repeat domain, L domain-like	GO:0004672 MF: protein kinase activity;GO:0005515 MF: protein binding;GO:0005524 MF: ATP binding;GO:0006468 BP: protein phosphorylation
TraesCS1B01G004800	gene	1B	3047526	3046256	3048796	transmembrane protein, putative (DUF594)	NA	5.36535e+06	1629765	-23138616	PF13968: Domain of unknown function (DUF4220); PF04578: Protein of unknown function, DUF594	IPR007658: Protein of unknown function DUF594; IPR025315: Domain of unknown function DUF4220	NA
TraesCS1B01G004900	gene	1B	3145546	3144079	3147012	Leucine-rich repeat receptor-like protein kinase family protein	NA	5.36535e+06	1727785	-23040596	PF08263: Leucine rich repeat N-terminal domain; PF13516: Leucine Rich repeat; PF00560: Leucine Rich Repeat	IPR001611: Leucine-rich repeat; IPR003591: Leucine-rich repeat, typical subtype; IPR013210: Leucine-rich repeat-containing N-terminal, plant-type; IPR032675: Leucine-rich repeat domain, L domain-like	GO:0005515 MF: protein binding
TraesCS1B01G005000	gene	1B	3171040	3170728	3171351	Sentrin-specific protease	NA	5.36535e+06	1753279	-23015102	PF02902: Ulp1 protease family, C-terminal catalytic domain	IPR003653: Ulp1 protease family, C-terminal catalytic domain	GO:0006508 BP: proteolysis;GO:0008234 MF: cysteine-type peptidase activity
TraesCS1B01G005100	gene	1B	3173791	3171426	3176156	E3 ubiquitin-protein ligase SINA-like 10	NA	5.36535e+06	1756030	-23012351	NA	NA	NA
TraesCS1B01G005200	gene	1B	3206804	3200087	3213520	Myb-like transcription factor	NA	5.36535e+06	1789043	-22979338	PF00249: Myb-like DNA-binding domain; PF06640: P protein C-terminus	IPR001005: SANT/Myb domain; IPR009057: Homeobox domain-like; IPR010588: Myb-related protein P, C-terminal; IPR017930: Myb domain	GO:0003677 MF: DNA binding
TraesCS1B01G005300	gene	1B	3271454	3269195	3273714	Hydroxycinnamoyl-CoA shikimate/quinate hydroxycinnamoyltransferase	NA	5.36535e+06	1853693	-22914688	PF02458: Transferase family	IPR003480: Transferase	GO:0016747 MF: transferase activity, transferring acyl groups other than amino-acyl groups
TraesCS1B01G005400	gene	1B	3563062	3562921	3563202	Cyclotide	NA	5.36535e+06	2145301	-22623080	NA	IPR000058: Zinc finger, AN1-type	GO:0008270 MF: zinc ion binding
TraesCS1B01G005500	gene	1B	3574964	3573996	3575933	carboxyl-terminal peptidase, putative (DUF239)	NA	5.36535e+06	2157203	-22611178	PF03080: Domain of unknown function (DUF239)	IPR004314: Neprosin	NA
TraesCS1B01G005600	gene	1B	3656300	3653880	3658719	SNF1-related protein kinase regulatory subunit beta-2	NA	5.36535e+06	2238539	-22529842	PF04739: 5'-AMP-activated protein kinase beta subunit, interaction domain	IPR006828: Association with the SNF1 complex (ASC) domain	GO:0005515 MF: protein binding
TraesCS1B01G005700	gene	1B	3707893	3706409	3709377	NA	NA	5.36535e+06	2290132	-22478249	NA	NA	NA
TraesCS1B01G005800	gene	1B	3763004	3760950	3765057	NA	NA	5.36535e+06	2345243	-22423138	NA	NA	NA
TraesCS1B01G005900	gene	1B	3776033	3770482	3781584	NA	NA	5.36535e+06	2358272	-22410109	NA	NA	NA
TraesCS1B01G006000	gene	1B	3883099	3881528	3884670	Flavin-containing monooxygenase	NA	5.36535e+06	2465338	-22303043	PF00743: Flavin-binding monooxygenase-like	IPR000960: Flavin monooxygenase FMO; IPR020946: Flavin monooxygenase-like; IPR023753: FAD/NAD(P)-binding domain	GO:0004499 MF: N,N-dimethylaniline monooxygenase activity;GO:0016491 MF: oxidoreductase activity;GO:0050660 MF: flavin adenine dinucleotide binding;GO:0050661 MF: NADP binding;GO:0055114 BP: oxidation-reduction process
TraesCS1B01G006100	gene	1B	3895054	3894103	3896004	transmembrane protein, putative (DUF594)	NA	5.36535e+06	2477293	-22291088	PF13968: Domain of unknown function (DUF4220); PF04578: Protein of unknown function, DUF594	IPR007658: Protein of unknown function DUF594; IPR025315: Domain of unknown function DUF4220	NA
TraesCS1B01G006200	gene	1B	3908274	3906680	3909869	Flavin-containing monooxygenase	NA	5.36535e+06	2490513	-22277868	PF00743: Flavin-binding monooxygenase-like	IPR000960: Flavin monooxygenase FMO; IPR020946: Flavin monooxygenase-like; IPR023753: FAD/NAD(P)-binding domain	GO:0004499 MF: N,N-dimethylaniline monooxygenase activity;GO:0016491 MF: oxidoreductase activity;GO:0050660 MF: flavin adenine dinucleotide binding;GO:0050661 MF: NADP binding;GO:0055114 BP: oxidation-reduction process
TraesCS1B01G006300	gene	1B	3927589	3923932	3931246	Disease resistance protein (TIR-NBS-LRR class) family	NA	5.36535e+06	2509828	-22258553	PF00931: NB-ARC domain	IPR002182: NB-ARC; IPR011991: Winged helix-turn-helix DNA-binding domain; IPR027417: P-loop containing nucleoside triphosphate hydrolase; IPR032675: Leucine-rich repeat domain, L domain-like	GO:0043531 MF: ADP binding
TraesCS1B01G006400	gene	1B	3936758	3936157	3937359	NA	NA	5.36535e+06	2518997	-22249384	NA	NA	NA
TraesCS1B01G006500	gene	1B	3944296	3942309	3946283	Receptor protein kinase, putative	NA	5.36535e+06	2526535	-22241846	PF08263: Leucine rich repeat N-terminal domain; PF00560: Leucine Rich Repeat; PF00069: Protein kinase domain	IPR000719: Protein kinase domain; IPR001611: Leucine-rich repeat; IPR003591: Leucine-rich repeat, typical subtype; IPR008266: Tyrosine-protein kinase, active site; IPR011009: Protein kinase-like domain; IPR013210: Leucine-rich repeat-containing N-terminal, plant-type; IPR032675: Leucine-rich repeat domain, L domain-like	GO:0004672 MF: protein kinase activity;GO:0005515 MF: protein binding;GO:0005524 MF: ATP binding;GO:0006468 BP: protein phosphorylation
TraesCS1B01G006600	gene	1B	3947997	3946949	3949045	Charged multivesicular body protein 5	NA	5.36535e+06	2530236	-22238145	PF03357: Snf7	IPR005024: Snf7 family	GO:0007034 BP: vacuolar transport
TraesCS1B01G006700	gene	1B	3953265	3952346	3954184	Receptor protein kinase, putative	NA	5.36535e+06	2535504	-22232877	PF13855: Leucine rich repeat; PF00069: Protein kinase domain	IPR000719: Protein kinase domain; IPR001611: Leucine-rich repeat; IPR003591: Leucine-rich repeat, typical subtype; IPR008266: Tyrosine-protein kinase, active site; IPR011009: Protein kinase-like domain; IPR032675: Leucine-rich repeat domain, L domain-like	GO:0004672 MF: protein kinase activity;GO:0005515 MF: protein binding;GO:0005524 MF: ATP binding;GO:0006468 BP: protein phosphorylation
TraesCS1B01G006800	gene	1B	3966332	3964540	3968123	Receptor protein kinase, putative	NA	5.36535e+06	2548571	-22219810	PF08263: Leucine rich repeat N-terminal domain; PF13855: Leucine rich repeat; PF00560: Leucine Rich Repeat; PF00069: Protein kinase domain	IPR000719: Protein kinase domain; IPR001611: Leucine-rich repeat; IPR003591: Leucine-rich repeat, typical subtype; IPR008266: Tyrosine-protein kinase, active site; IPR011009: Protein kinase-like domain; IPR013210: Leucine-rich repeat-containing N-terminal, plant-type; IPR017441: Protein kinase, ATP binding site; IPR032675: Leucine-rich repeat domain, L domain-like	GO:0004672 MF: protein kinase activity;GO:0005515 MF: protein binding;GO:0005524 MF: ATP binding;GO:0006468 BP: protein phosphorylation
TraesCS1B01G006900	gene	1B	4063092	4053725	4072458	Disease resistance protein RPM1	NA	5.36535e+06	2645331	-22123050	PF00931: NB-ARC domain	IPR002182: NB-ARC; IPR011991: Winged helix-turn-helix DNA-binding domain; IPR027417: P-loop containing nucleoside triphosphate hydrolase; IPR032675: Leucine-rich repeat domain, L domain-like	GO:0043531 MF: ADP binding
TraesCS1B01G007000	gene	1B	4087480	4084892	4090069	Protein kinase family protein	NA	5.36535e+06	2669719	-22098662	PF13947: Wall-associated receptor kinase galacturonan-binding; PF07645: Calcium-binding EGF domain	IPR000742: EGF-like domain; IPR001881: EGF-like calcium-binding domain; IPR011009: Protein kinase-like domain; IPR025287: Wall-associated receptor kinase, galacturonan-binding domain	GO:0005509 MF: calcium ion binding;GO:0005515 MF: protein binding;GO:0030247 MF: polysaccharide binding
TraesCS1B01G007100	gene	1B	4098346	4097642	4099049	Receptor protein kinase, putative	NA	5.36535e+06	2680585	-22087796	PF00069: Protein kinase domain	IPR000719: Protein kinase domain; IPR008266: Tyrosine-protein kinase, active site; IPR011009: Protein kinase-like domain; IPR017441: Protein kinase, ATP binding site; IPR032675: Leucine-rich repeat domain, L domain-like	GO:0004672 MF: protein kinase activity;GO:0005524 MF: ATP binding;GO:0006468 BP: protein phosphorylation
TraesCS1B01G007200	gene	1B	4111126	4110289	4111962	F-box/LRR-repeat protein	NA	5.36535e+06	2693365	-22075016	PF13516: Leucine Rich repeat	IPR001611: Leucine-rich repeat; IPR006553: Leucine-rich repeat, cysteine-containing subtype; IPR032675: Leucine-rich repeat domain, L domain-like	GO:0005515 MF: protein binding
TraesCS1B01G007300	gene	1B	4145048	4143679	4146416	F-box/LRR-repeat protein	NA	5.36535e+06	2727287	-22041094	PF13516: Leucine Rich repeat	IPR001611: Leucine-rich repeat; IPR006553: Leucine-rich repeat, cysteine-containing subtype; IPR032675: Leucine-rich repeat domain, L domain-like	GO:0005515 MF: protein binding
TraesCS1B01G007400	gene	1B	4152541	4150758	4154324	Receptor protein kinase, putative	NA	5.36535e+06	2734780	-22033601	PF08263: Leucine rich repeat N-terminal domain; PF13855: Leucine rich repeat; PF00560: Leucine Rich Repeat; PF00069: Protein kinase domain	IPR000719: Protein kinase domain; IPR001611: Leucine-rich repeat; IPR003591: Leucine-rich repeat, typical subtype; IPR008266: Tyrosine-protein kinase, active site; IPR011009: Protein kinase-like domain; IPR013210: Leucine-rich repeat-containing N-terminal, plant-type; IPR017441: Protein kinase, ATP binding site; IPR032675: Leucine-rich repeat domain, L domain-like	GO:0004672 MF: protein kinase activity;GO:0005515 MF: protein binding;GO:0005524 MF: ATP binding;GO:0006468 BP: protein phosphorylation
TraesCS1B01G007500	gene	1B	4206674	4205068	4208281	carboxyl-terminal peptidase, putative (DUF239)	NA	5.36535e+06	2788913	-21979468	PF03080: Domain of unknown function (DUF239)	IPR004314: Neprosin	NA
TraesCS1B01G007600	gene	1B	4220550	4219910	4221189	APOLLO	NA	5.36535e+06	2802789	-21965592	NA	IPR012337: Ribonuclease H-like domain; IPR013520: Exonuclease, RNase T/DNA polymerase III	GO:0003676 MF: nucleic acid binding
TraesCS1B01G007700	gene	1B	4223652	4222802	4224501	Translocase subunit seca	NA	5.36535e+06	2805891	-21962490	NA	NA	NA
Kukri_c79308_278	SNP	1B	4320889	4320889	4320889	--	--	5.36535e+06	2903128	-21865253	NA	NA	NA
TraesCS1B01G007800	gene	1B	4323710	4320651	4326770	Transcription initiation factor TFIID subunit 6	NA	5.36535e+06	2905949	-21862432	PF02969: TATA box binding protein associated factor (TAF); PF07571: TAF6 C-terminal HEAT repeat domain	IPR004823: TATA box binding protein associated factor (TAF); IPR009072: Histone-fold; IPR011442: TAF6, C-terminal HEAT repeat domain; IPR011989: Armadillo-like helical; IPR016024: Armadillo-type fold	GO:0005488 MF: binding;GO:0005634 CC: nucleus;GO:0006352 BP: DNA-templated transcription, initiation;GO:0046982 MF: protein heterodimerization activity;GO:0051090 BP: regulation of sequence-specific DNA binding transcription factor activity
TraesCS1B01G007900	gene	1B	4341446	4340076	4342815	E3 ubiquitin-protein ligase ORTHRUS 2	NA	5.36535e+06	2923685	-21844696	PF02182: SAD/SRA domain; PF13445: RING-type zinc-finger	IPR001841: Zinc finger, RING-type; IPR003105: SRA-YDG; IPR013083: Zinc finger, RING/FYVE/PHD-type; IPR015947: PUA-like domain; IPR017907: Zinc finger, RING-type, conserved site; IPR027370: RING-type zinc-finger, LisH dimerisation motif	GO:0005515 MF: protein binding;GO:0008270 MF: zinc ion binding;GO:0042393 MF: histone binding
BS00022504_51	SNP	1B	4345705	4345705	4345705	--	--	5.36535e+06	2927944	-21840437	NA	NA	NA
BS00022505_51	SNP	1B	4347220	4347220	4347220	--	--	5.36535e+06	2929459	-21838922	NA	NA	NA
TraesCS1B01G008000	gene	1B	4349086	4345556	4352617	Mei2-like protein	NA	5.36535e+06	2931325	-21837056	PF00076: RNA recognition motif. (a.k.a. RRM, RBD, or RNP domain); PF04059: RNA recognition motif 2	IPR000504: RNA recognition motif domain; IPR007201: Mei2/Mei2-like, C-terminal RNA recognition motif	GO:0003676 MF: nucleic acid binding
Kukri_rep_c106834_139	SNP	1B	4349302	4349302	4349302	--	--	5.36535e+06	2931541	-21836840	NA	NA	NA
TraesCS1B01G008100	gene	1B	4464250	4463882	4464619	rRNA N-glycosidase	NA	5.36535e+06	3046489	-21721892	NA	NA	NA
TraesCS1B01G008200	gene	1B	4477519	4475945	4479093	Charged multivesicular body protein 5	NA	5.36535e+06	3059758	-21708623	PF03357: Snf7	IPR005024: Snf7 family	GO:0007034 BP: vacuolar transport
TraesCS1B01G008300	gene	1B	4480895	4480185	4481605	Receptor protein kinase, putative	NA	5.36535e+06	3063134	-21705247	PF00560: Leucine Rich Repeat; PF00069: Protein kinase domain	IPR000719: Protein kinase domain; IPR001611: Leucine-rich repeat; IPR008266: Tyrosine-protein kinase, active site; IPR011009: Protein kinase-like domain; IPR017441: Protein kinase, ATP binding site; IPR032675: Leucine-rich repeat domain, L domain-like	GO:0004672 MF: protein kinase activity;GO:0005515 MF: protein binding;GO:0005524 MF: ATP binding;GO:0006468 BP: protein phosphorylation
TraesCS1B01G008400	gene	1B	4482799	4481925	4483673	Leucine-rich repeat receptor-like protein kinase family protein, putative	NA	5.36535e+06	3065038	-21703343	PF08263: Leucine rich repeat N-terminal domain; PF13855: Leucine rich repeat; PF00560: Leucine Rich Repeat	IPR001611: Leucine-rich repeat; IPR003591: Leucine-rich repeat, typical subtype; IPR013210: Leucine-rich repeat-containing N-terminal, plant-type; IPR032675: Leucine-rich repeat domain, L domain-like	GO:0005515 MF: protein binding
TraesCS1B01G008500	gene	1B	4509094	4507369	4510818	Receptor protein kinase, putative	NA	5.36535e+06	3091333	-21677048	PF08263: Leucine rich repeat N-terminal domain; PF13855: Leucine rich repeat; PF12799: Leucine Rich repeats (2 copies); PF00560: Leucine Rich Repeat; PF00069: Protein kinase domain	IPR000719: Protein kinase domain; IPR001611: Leucine-rich repeat; IPR003591: Leucine-rich repeat, typical subtype; IPR008266: Tyrosine-protein kinase, active site; IPR011009: Protein kinase-like domain; IPR013210: Leucine-rich repeat-containing N-terminal, plant-type; IPR017441: Protein kinase, ATP binding site; IPR025875: Leucine rich repeat 4; IPR032675: Leucine-rich repeat domain, L domain-like	GO:0004672 MF: protein kinase activity;GO:0005515 MF: protein binding;GO:0005524 MF: ATP binding;GO:0006468 BP: protein phosphorylation
TraesCS1B01G008600	gene	1B	4518636	4517214	4520058	F-box/LRR-repeat protein	NA	5.36535e+06	3100875	-21667506	PF13516: Leucine Rich repeat	IPR001611: Leucine-rich repeat; IPR006553: Leucine-rich repeat, cysteine-containing subtype; IPR032675: Leucine-rich repeat domain, L domain-like	GO:0005515 MF: protein binding
TraesCS1B01G008700	gene	1B	4529848	4529176	4530521	Receptor protein kinase, putative	NA	5.36535e+06	3112087	-21656294	PF00069: Protein kinase domain	IPR000719: Protein kinase domain; IPR008266: Tyrosine-protein kinase, active site; IPR011009: Protein kinase-like domain; IPR017441: Protein kinase, ATP binding site	GO:0004672 MF: protein kinase activity;GO:0005524 MF: ATP binding;GO:0006468 BP: protein phosphorylation
TraesCS1B01G008800	gene	1B	4533696	4532497	4534896	Leucine-rich repeat receptor-like protein kinase family protein, putative	NA	5.36535e+06	3115935	-21652446	PF08263: Leucine rich repeat N-terminal domain; PF13855: Leucine rich repeat	IPR001611: Leucine-rich repeat; IPR003591: Leucine-rich repeat, typical subtype; IPR013210: Leucine-rich repeat-containing N-terminal, plant-type; IPR032675: Leucine-rich repeat domain, L domain-like	GO:0005515 MF: protein binding
TraesCS1B01G008900	gene	1B	4540759	4539855	4541663	F-box/LRR-repeat protein	NA	5.36535e+06	3122998	-21645383	PF13516: Leucine Rich repeat	IPR001611: Leucine-rich repeat; IPR006553: Leucine-rich repeat, cysteine-containing subtype; IPR032675: Leucine-rich repeat domain, L domain-like	GO:0005515 MF: protein binding
TraesCS1B01G009000	gene	1B	4559860	4558157	4561563	Leucine-rich receptor-like protein kinase family protein	NA	5.36535e+06	3142099	-21626282	PF08263: Leucine rich repeat N-terminal domain; PF13855: Leucine rich repeat; PF00069: Protein kinase domain	IPR000719: Protein kinase domain; IPR001611: Leucine-rich repeat; IPR003591: Leucine-rich repeat, typical subtype; IPR008266: Tyrosine-protein kinase, active site; IPR011009: Protein kinase-like domain; IPR013210: Leucine-rich repeat-containing N-terminal, plant-type; IPR017441: Protein kinase, ATP binding site; IPR032675: Leucine-rich repeat domain, L domain-like	GO:0004672 MF: protein kinase activity;GO:0005515 MF: protein binding;GO:0005524 MF: ATP binding;GO:0006468 BP: protein phosphorylation
TraesCS1B01G009100	gene	1B	4579774	4579004	4580543	Leucine-rich repeat receptor-like protein kinase family protein, putative	NA	5.36535e+06	3162013	-21606368	PF08263: Leucine rich repeat N-terminal domain; PF00560: Leucine Rich Repeat; PF12799: Leucine Rich repeats (2 copies)	IPR001611: Leucine-rich repeat; IPR003591: Leucine-rich repeat, typical subtype; IPR013210: Leucine-rich repeat-containing N-terminal, plant-type; IPR025875: Leucine rich repeat 4; IPR032675: Leucine-rich repeat domain, L domain-like	GO:0005515 MF: protein binding
TraesCS1B01G009200	gene	1B	4589275	4586687	4591863	Leucine-rich repeat receptor-like protein kinase family protein, putative	NA	5.36535e+06	3171514	-21596867	PF08263: Leucine rich repeat N-terminal domain; PF13855: Leucine rich repeat; PF00560: Leucine Rich Repeat; PF00069: Protein kinase domain	IPR000719: Protein kinase domain; IPR001611: Leucine-rich repeat; IPR003591: Leucine-rich repeat, typical subtype; IPR008266: Tyrosine-protein kinase, active site; IPR011009: Protein kinase-like domain; IPR013210: Leucine-rich repeat-containing N-terminal, plant-type; IPR017441: Protein kinase, ATP binding site; IPR032675: Leucine-rich repeat domain, L domain-like	GO:0004672 MF: protein kinase activity;GO:0005515 MF: protein binding;GO:0005524 MF: ATP binding;GO:0006468 BP: protein phosphorylation
TraesCS1B01G009300	gene	1B	4596890	4595765	4598014	NA	NA	5.36535e+06	3179129	-21589252	NA	NA	NA
TraesCS1B01G009400	gene	1B	4639474	4632448	4646499	Disease resistance protein RPM1	NA	5.36535e+06	3221713	-21546668	PF00931: NB-ARC domain	IPR002182: NB-ARC; IPR011991: Winged helix-turn-helix DNA-binding domain; IPR027417: P-loop containing nucleoside triphosphate hydrolase; IPR032675: Leucine-rich repeat domain, L domain-like	GO:0043531 MF: ADP binding
TraesCS1B01G009500	gene	1B	4760674	4758996	4762351	Receptor protein kinase, putative	NA	5.36535e+06	3342913	-21425468	PF08263: Leucine rich repeat N-terminal domain; PF13855: Leucine rich repeat; PF00560: Leucine Rich Repeat; PF00069: Protein kinase domain	IPR000719: Protein kinase domain; IPR001611: Leucine-rich repeat; IPR003591: Leucine-rich repeat, typical subtype; IPR008266: Tyrosine-protein kinase, active site; IPR011009: Protein kinase-like domain; IPR013210: Leucine-rich repeat-containing N-terminal, plant-type; IPR017441: Protein kinase, ATP binding site; IPR032675: Leucine-rich repeat domain, L domain-like	GO:0004672 MF: protein kinase activity;GO:0005515 MF: protein binding;GO:0005524 MF: ATP binding;GO:0006468 BP: protein phosphorylation
TraesCS1B01G009600	gene	1B	4788270	4785129	4791410	Protein kinase family protein	NA	5.36535e+06	3370509	-21397872	PF13947: Wall-associated receptor kinase galacturonan-binding; PF00069: Protein kinase domain	IPR000719: Protein kinase domain; IPR000742: EGF-like domain; IPR001881: EGF-like calcium-binding domain; IPR008271: Serine/threonine-protein kinase, active site; IPR011009: Protein kinase-like domain; IPR017441: Protein kinase, ATP binding site; IPR025287: Wall-associated receptor kinase, galacturonan-binding domain	GO:0004672 MF: protein kinase activity;GO:0005509 MF: calcium ion binding;GO:0005515 MF: protein binding;GO:0005524 MF: ATP binding;GO:0006468 BP: protein phosphorylation;GO:0030247 MF: polysaccharide binding
TraesCS1B01G009700	gene	1B	4812990	4811515	4814464	carboxyl-terminal peptidase, putative (DUF239)	NA	5.36535e+06	3395229	-21373152	PF03080: Domain of unknown function (DUF239)	IPR004314: Neprosin	NA
TraesCS1B01G009800	gene	1B	4822436	4821131	4823741	Receptor protein kinase, putative	NA	5.36535e+06	3404675	-21363706	PF13855: Leucine rich repeat; PF00069: Protein kinase domain	IPR000719: Protein kinase domain; IPR001611: Leucine-rich repeat; IPR003591: Leucine-rich repeat, typical subtype; IPR008266: Tyrosine-protein kinase, active site; IPR011009: Protein kinase-like domain; IPR032675: Leucine-rich repeat domain, L domain-like	GO:0004672 MF: protein kinase activity;GO:0005515 MF: protein binding;GO:0005524 MF: ATP binding;GO:0006468 BP: protein phosphorylation
TraesCS1B01G009900	gene	1B	4854655	4852910	4856400	Receptor protein kinase, putative	NA	5.36535e+06	3436894	-21331487	PF08263: Leucine rich repeat N-terminal domain; PF13855: Leucine rich repeat; PF00069: Protein kinase domain	IPR000719: Protein kinase domain; IPR001611: Leucine-rich repeat; IPR003591: Leucine-rich repeat, typical subtype; IPR008266: Tyrosine-protein kinase, active site; IPR011009: Protein kinase-like domain; IPR013210: Leucine-rich repeat-containing N-terminal, plant-type; IPR032675: Leucine-rich repeat domain, L domain-like	GO:0004672 MF: protein kinase activity;GO:0005515 MF: protein binding;GO:0005524 MF: ATP binding;GO:0006468 BP: protein phosphorylation
TraesCS1B01G010000	gene	1B	4871188	4864898	4877478	disease resistance protein (TIR-NBS-LRR class)	NA	5.36535e+06	3453427	-21314954	PF00931: NB-ARC domain	IPR002182: NB-ARC; IPR003593: AAA+ ATPase domain; IPR011991: Winged helix-turn-helix DNA-binding domain; IPR027417: P-loop containing nucleoside triphosphate hydrolase; IPR032675: Leucine-rich repeat domain, L domain-like	GO:0043531 MF: ADP binding
TraesCS1B01G010100	gene	1B	4893371	4887934	4898808	NBS-LRR-like resistance protein	NA	5.36535e+06	3475610	-21292771	PF00931: NB-ARC domain	IPR002182: NB-ARC; IPR011991: Winged helix-turn-helix DNA-binding domain; IPR027417: P-loop containing nucleoside triphosphate hydrolase; IPR032675: Leucine-rich repeat domain, L domain-like	GO:0043531 MF: ADP binding
TraesCS1B01G010200	gene	1B	4908017	4906521	4909513	Leucine-rich repeat receptor-like protein kinase family protein, putative	NA	5.36535e+06	3490256	-21278125	PF08263: Leucine rich repeat N-terminal domain; PF13855: Leucine rich repeat	IPR001611: Leucine-rich repeat; IPR003591: Leucine-rich repeat, typical subtype; IPR013210: Leucine-rich repeat-containing N-terminal, plant-type; IPR032675: Leucine-rich repeat domain, L domain-like	GO:0005515 MF: protein binding
TraesCS1B01G010300	gene	1B	4953395	4952665	4954125	NA	NA	5.36535e+06	3535634	-21232747	NA	NA	NA
TraesCS1B01G010400	gene	1B	4966112	4965593	4966632	Gamma-gliadin	NA	5.36535e+06	3548351	-21220030	PF13016: Cys-rich Gliadin N-terminal	IPR001954: Gliadin/LMW glutenin; IPR016140: Bifunctional inhibitor/plant lipid transfer protein/seed storage helical domain	GO:0045735 MF: nutrient reservoir activity
TraesCS1B01G010500	gene	1B	4992208	4991671	4992746	Gamma-gliadin	NA	5.36535e+06	3574447	-21193934	PF13016: Cys-rich Gliadin N-terminal	IPR001954: Gliadin/LMW glutenin; IPR016140: Bifunctional inhibitor/plant lipid transfer protein/seed storage helical domain	GO:0045735 MF: nutrient reservoir activity
TraesCS1B01G010600	gene	1B	5004324	5003725	5004923	Gamma-gliadin	NA	5.36535e+06	3586563	-21181818	PF13016: Cys-rich Gliadin N-terminal	IPR001954: Gliadin/LMW glutenin; IPR016140: Bifunctional inhibitor/plant lipid transfer protein/seed storage helical domain	GO:0045735 MF: nutrient reservoir activity
TraesCS1B01G010700	gene	1B	5057856	5057629	5058082	Gamma-gliadin	NA	5.36535e+06	3640095	-21128286	PF00234: Protease inhibitor/seed storage/LTP family	IPR016140: Bifunctional inhibitor/plant lipid transfer protein/seed storage helical domain	NA
TraesCS1B01G010800	gene	1B	5099846	5099243	5100448	Gamma-gliadin	NA	5.36535e+06	3682085	-21086296	PF13016: Cys-rich Gliadin N-terminal	IPR001954: Gliadin/LMW glutenin; IPR016140: Bifunctional inhibitor/plant lipid transfer protein/seed storage helical domain	GO:0045735 MF: nutrient reservoir activity
TraesCS1B01G010900	gene	1B	5137594	5137077	5138111	Gamma-gliadin	NA	5.36535e+06	3719833	-21048548	PF13016: Cys-rich Gliadin N-terminal	IPR001954: Gliadin/LMW glutenin; IPR016140: Bifunctional inhibitor/plant lipid transfer protein/seed storage helical domain	GO:0045735 MF: nutrient reservoir activity
TraesCS1B01G011000	gene	1B	5142490	5141976	5143004	Gamma-gliadin	NA	5.36535e+06	3724729	-21043652	PF13016: Cys-rich Gliadin N-terminal	IPR001954: Gliadin/LMW glutenin; IPR016140: Bifunctional inhibitor/plant lipid transfer protein/seed storage helical domain	GO:0045735 MF: nutrient reservoir activity
TraesCS1B01G011100	gene	1B	5158598	5157174	5160021	Peptidyl-prolyl cis-trans isomerase	NA	5.36535e+06	3740837	-21027544	PF00160: Cyclophilin type peptidyl-prolyl cis-trans isomerase/CLD	IPR002130: Cyclophilin-type peptidyl-prolyl cis-trans isomerase domain; IPR020892: Cyclophilin-type peptidyl-prolyl cis-trans isomerase, conserved site; IPR029000: Cyclophilin-like domain	GO:0000413 BP: protein peptidyl-prolyl isomerization;GO:0003755 MF: peptidyl-prolyl cis-trans isomerase activity;GO:0006457 BP: protein folding
TraesCS1B01G011200	gene	1B	5159644	5159471	5159817	Chromosomal replication initiator protein DnaA	NA	5.36535e+06	3741883	-21026498	NA	NA	NA
TraesCS1B01G011300	gene	1B	5175894	5175520	5176269	Gamma gliadin	NA	5.36535e+06	3758133	-21010248	PF13016: Cys-rich Gliadin N-terminal	IPR001954: Gliadin/LMW glutenin; IPR016140: Bifunctional inhibitor/plant lipid transfer protein/seed storage helical domain	GO:0045735 MF: nutrient reservoir activity
BS00022482_51	SNP	1B	5176140	5176140	5176140	--	--	5.36535e+06	3758379	-21010002	NA	NA	NA
TraesCS1B01G011400	gene	1B	5177464	5177355	5177573	transmembrane protein, putative (DUF 3339)	NA	5.36535e+06	3759703	-21008678	PF11820: Protein of unknown function (DUF3339)	IPR021775: Protein of unknown function DUF3339	NA
TraesCS1B01G011500	gene	1B	5510028	5509924	5510133	transmembrane protein, putative (DUF 3339)	NA	5.36535e+06	4092267	-20676114	PF11820: Protein of unknown function (DUF3339)	IPR021775: Protein of unknown function DUF3339	NA
TraesCS1B01G011600	gene	1B	5584822	5584088	5585557	Low molecular weight glutenin subunit	NA	5.36535e+06	4167061	-20601320	PF13016: Cys-rich Gliadin N-terminal	IPR001954: Gliadin/LMW glutenin; IPR016140: Bifunctional inhibitor/plant lipid transfer protein/seed storage helical domain	GO:0045735 MF: nutrient reservoir activity
TraesCS1B01G011700	gene	1B	5687152	5686611	5687693	Low molecular weight glutenin subunit	NA	5.36535e+06	4269391	-20498990	PF13016: Cys-rich Gliadin N-terminal	IPR001954: Gliadin/LMW glutenin; IPR016140: Bifunctional inhibitor/plant lipid transfer protein/seed storage helical domain	GO:0045735 MF: nutrient reservoir activity
TraesCS1B01G011800	gene	1B	5697708	5696043	5699374	Pm3-like disease resistance protein	NA	5.36535e+06	4279947	-20488434	PF00931: NB-ARC domain	IPR001611: Leucine-rich repeat; IPR002182: NB-ARC; IPR011991: Winged helix-turn-helix DNA-binding domain; IPR027417: P-loop containing nucleoside triphosphate hydrolase; IPR032675: Leucine-rich repeat domain, L domain-like	GO:0005515 MF: protein binding;GO:0043531 MF: ADP binding
TraesCS1B01G011900	gene	1B	5759956	5759682	5760230	Copper ion-binding protein, putative	NA	5.36535e+06	4342195	-20426186	NA	NA	NA
TraesCS1B01G012000	gene	1B	5853853	5851590	5856116	Pm3-like disease resistance protein	NA	5.36535e+06	4436092	-20332289	PF00931: NB-ARC domain	IPR002182: NB-ARC; IPR011991: Winged helix-turn-helix DNA-binding domain; IPR027417: P-loop containing nucleoside triphosphate hydrolase; IPR032675: Leucine-rich repeat domain, L domain-like	GO:0043531 MF: ADP binding
TraesCS1B01G012100	gene	1B	5951100	5950037	5952163	Pm3-like disease resistance protein	NA	5.36535e+06	4533339	-20235042	PF00931: NB-ARC domain	IPR002182: NB-ARC; IPR011991: Winged helix-turn-helix DNA-binding domain; IPR027417: P-loop containing nucleoside triphosphate hydrolase; IPR032675: Leucine-rich repeat domain, L domain-like	GO:0043531 MF: ADP binding
TraesCS1B01G012200	gene	1B	5988062	5986132	5989991	Pm3-like disease resistance protein	NA	5.36535e+06	4570301	-20198080	PF00931: NB-ARC domain	IPR002182: NB-ARC; IPR011991: Winged helix-turn-helix DNA-binding domain; IPR027417: P-loop containing nucleoside triphosphate hydrolase; IPR032675: Leucine-rich repeat domain, L domain-like	GO:0043531 MF: ADP binding
TraesCS1B01G012300	gene	1B	6024450	6022892	6026007	Ankyrin repeat protein family-like protein	NA	5.36535e+06	4606689	-20161692	PF12796: Ankyrin repeats (3 copies); PF13857: Ankyrin repeats (many copies); PF13962: Domain of unknown function	IPR002110: Ankyrin repeat; IPR020683: Ankyrin repeat-containing domain; IPR026961: PGG domain	GO:0005515 MF: protein binding
TraesCS1B01G012400	gene	1B	6062693	6060472	6064914	Pm3-like disease resistance protein	NA	5.36535e+06	4644932	-20123449	PF00931: NB-ARC domain	IPR002182: NB-ARC; IPR011991: Winged helix-turn-helix DNA-binding domain; IPR027417: P-loop containing nucleoside triphosphate hydrolase; IPR032675: Leucine-rich repeat domain, L domain-like	GO:0043531 MF: ADP binding
TraesCS1B01G012500	gene	1B	6071867	6069735	6073999	Disease resistance protein (TIR-NBS-LRR class) family	NA	5.36535e+06	4654106	-20114275	PF00931: NB-ARC domain	IPR002182: NB-ARC; IPR011991: Winged helix-turn-helix DNA-binding domain; IPR027417: P-loop containing nucleoside triphosphate hydrolase; IPR032675: Leucine-rich repeat domain, L domain-like	GO:0043531 MF: ADP binding
TraesCS1B01G012600	gene	1B	6100587	6100154	6101020	NBS-LRR class disease resistance protein	NA	5.36535e+06	4682826	-20085555	PF00931: NB-ARC domain	IPR002182: NB-ARC; IPR027417: P-loop containing nucleoside triphosphate hydrolase	GO:0043531 MF: ADP binding
TraesCS1B01G012700	gene	1B	6113299	6111374	6115224	Disease resistance protein (TIR-NBS-LRR class) family	NA	5.36535e+06	4695538	-20072843	PF00931: NB-ARC domain	IPR002182: NB-ARC; IPR011991: Winged helix-turn-helix DNA-binding domain; IPR027417: P-loop containing nucleoside triphosphate hydrolase; IPR032675: Leucine-rich repeat domain, L domain-like	GO:0043531 MF: ADP binding
TraesCS1B01G012800	gene	1B	6196458	6194320	6198596	Pm3-like disease resistance protein	NA	5.36535e+06	4778697	-19989684	PF00931: NB-ARC domain	IPR002182: NB-ARC; IPR011991: Winged helix-turn-helix DNA-binding domain; IPR027417: P-loop containing nucleoside triphosphate hydrolase; IPR032675: Leucine-rich repeat domain, L domain-like	GO:0043531 MF: ADP binding
TraesCS1B01G012900	gene	1B	6282670	6281521	6283818	Pm3-like disease resistance protein	NA	5.36535e+06	4864909	-19903472	PF00931: NB-ARC domain	IPR002182: NB-ARC; IPR011991: Winged helix-turn-helix DNA-binding domain; IPR027417: P-loop containing nucleoside triphosphate hydrolase; IPR032675: Leucine-rich repeat domain, L domain-like	GO:0043531 MF: ADP binding
TraesCS1B01G013000	gene	1B	6285265	6284924	6285606	Disease resistance protein	NA	5.36535e+06	4867504	-19900877	NA	IPR032675: Leucine-rich repeat domain, L domain-like	NA
TraesCS1B01G013100	gene	1B	6311834	6311199	6312469	Dirigent protein	NA	5.36535e+06	4894073	-19874308	PF03018: Dirigent-like protein	IPR004265: Plant disease resistance response protein	NA
TraesCS1B01G013200	gene	1B	6327500	6327243	6327756	Dirigent protein	NA	5.36535e+06	4909739	-19858642	PF01419: Jacalin-like lectin domain	IPR001229: Jacalin-like lectin domain	NA
TraesCS1B01G013300	gene	1B	6341354	6340695	6342012	Dirigent protein	NA	5.36535e+06	4923593	-19844788	PF03018: Dirigent-like protein; PF01419: Jacalin-like lectin domain	IPR001229: Jacalin-like lectin domain; IPR004265: Plant disease resistance response protein	NA
TraesCS1B01G013400	gene	1B	6397845	6397117	6398573	NA	NA	5.36535e+06	4980084	-19788297	NA	NA	NA
TraesCS1B01G013500	gene	1B	6436957	6436353	6437561	Low molecular weight glutenin subunit	NA	5.36535e+06	5019196	-19749185	PF13016: Cys-rich Gliadin N-terminal	IPR001954: Gliadin/LMW glutenin; IPR016140: Bifunctional inhibitor/plant lipid transfer protein/seed storage helical domain	GO:0045735 MF: nutrient reservoir activity
TraesCS1B01G013600	gene	1B	6444308	6443646	6444969	Dirigent protein	NA	5.36535e+06	5026547	-19741834	PF03018: Dirigent-like protein	IPR004265: Plant disease resistance response protein	NA
TraesCS1B01G013700	gene	1B	6456598	6456473	6456724	disease resistance protein (TIR-NBS-LRR class)	NA	5.36535e+06	5038837	-19729544	NA	NA	NA
TraesCS1B01G013800	gene	1B	6462914	6462786	6463043	RING-H2 group F2A	NA	5.36535e+06	5045153	-19723228	NA	NA	NA
TraesCS1B01G013900	gene	1B	6475644	6473912	6477377	Ankyrin repeat family protein	NA	5.36535e+06	5057883	-19710498	PF12796: Ankyrin repeats (3 copies); PF13606: Ankyrin repeat	IPR002110: Ankyrin repeat; IPR011990: Tetratricopeptide-like helical domain; IPR013026: Tetratricopeptide repeat-containing domain; IPR019734: Tetratricopeptide repeat; IPR020683: Ankyrin repeat-containing domain	GO:0005515 MF: protein binding
TraesCS1B01G014000	gene	1B	6481945	6481674	6482216	MICOS complex subunit Mic25	NA	5.36535e+06	5064184	-19704197	NA	NA	NA
TraesCS1B01G014100	gene	1B	6486095	6485068	6487122	Pm3-like disease resistance protein	NA	5.36535e+06	5068334	-19700047	PF00931: NB-ARC domain	IPR001611: Leucine-rich repeat; IPR002182: NB-ARC; IPR011991: Winged helix-turn-helix DNA-binding domain; IPR027417: P-loop containing nucleoside triphosphate hydrolase; IPR032675: Leucine-rich repeat domain, L domain-like	GO:0005515 MF: protein binding;GO:0043531 MF: ADP binding
TraesCS1B01G014200	gene	1B	6692552	6691892	6693211	Dirigent protein	NA	5.36535e+06	5274791	-19493590	PF03018: Dirigent-like protein; PF01419: Jacalin-like lectin domain	IPR001229: Jacalin-like lectin domain; IPR004265: Plant disease resistance response protein	NA
TraesCS1B01G014300	gene	1B	6746544	6745847	6747241	HXXXD-type acyl-transferase family protein	NA	5.36535e+06	5328783	-19439598	PF02458: Transferase family	IPR003480: Transferase	GO:0016747 MF: transferase activity, transferring acyl groups other than amino-acyl groups
TraesCS1B01G041400	gene	1B	20835814	20835035	20836594	Glycosyltransferase	NA	5.36535e+06	19418053	-5350328	PF04577: Protein of unknown function (DUF563)	IPR007657: Glycosyltransferase 61	GO:0016757 MF: transferase activity, transferring glycosyl groups
TraesCS1B01G041500	gene	1B	21399894	21390430	21409357	Flowering-promoting factor 1-like protein 1	NA	5.36535e+06	19982133	-4786248	NA	NA	NA
TraesCS1B01G041600	gene	1B	21440568	21440415	21440720	Developmentally-regulated G-protein 2	NA	5.36535e+06	20022807	-4745574	NA	NA	NA
TraesCS1B01G041700	gene	1B	21512576	21511719	21513434	WAT1-related protein	NA	5.36535e+06	20094815	-4673566	PF00892: EamA-like transporter family	IPR000620: EamA domain	GO:0016020 CC: membrane;GO:0016021 CC: integral component of membrane
TraesCS1B01G041800	gene	1B	21536183	21535912	21536454	Ankyrin repeat family protein	NA	5.36535e+06	20118422	-4649959	PF13962: Domain of unknown function	IPR026961: PGG domain	NA
TraesCS1B01G041900	gene	1B	21804784	21804581	21804986	Mitochondrial import inner membrane translocase subunit Tim9	NA	5.36535e+06	20387023	-4381358	PF02953: Tim10/DDP family zinc finger	IPR004217: Tim10/DDP family zinc finger	NA
TraesCS1B01G042000	gene	1B	22023490	22021277	22025702	Pectin acetylesterase	NA	5.36535e+06	20605729	-4162652	PF03283: Pectinacetylesterase	IPR004963: Pectinacetylesterase/NOTUM	GO:0016787 MF: hydrolase activity
TraesCS1B01G042100	gene	1B	22047526	22046378	22048675	Protein phosphatase 2C-like protein	NA	5.36535e+06	20629765	-4138616	PF00481: Protein phosphatase 2C	IPR001932: PPM-type phosphatase domain	GO:0003824 MF: catalytic activity
TraesCS1B01G042200	gene	1B	22069556	22069159	22069953	Metallothionein	NA	5.36535e+06	20651795	-4116586	PF01439: Metallothionein	IPR000347: Metallothionein, family 15, plant	GO:0046872 MF: metal ion binding
BS00110121_51	SNP	1B	22074532	22074532	22074532	--	--	5.36535e+06	20656771	-4111610	NA	NA	NA
TraesCS1B01G042300	gene	1B	22081098	22074316	22087881	Outer envelope pore protein 16, chloroplastic	NA	5.36535e+06	20663337	-4105044	PF02466: Tim17/Tim22/Tim23/Pmp24 family	IPR003397: Mitochondrial inner membrane translocase subunit Tim17/Tim22/Tim23/peroxisomal protein PMP24	NA
TraesCS1B01G042400	gene	1B	22110150	22108756	22111544	NA	NA	5.36535e+06	20692389	-4075992	NA	NA	NA
TraesCS1B01G042500	gene	1B	22154036	22153627	22154445	Pm3-like disease resistance protein	NA	5.36535e+06	20736275	-4032106	PF00931: NB-ARC domain	IPR002182: NB-ARC; IPR027417: P-loop containing nucleoside triphosphate hydrolase	GO:0043531 MF: ADP binding
TraesCS1B01G042600	gene	1B	22162160	22161818	22162501	Dirigent protein	NA	5.36535e+06	20744399	-4023982	PF03018: Dirigent-like protein	IPR004265: Plant disease resistance response protein	NA
TraesCS1B01G042700	gene	1B	22186558	22186321	22186794	Low-molecular-weight glutenin subunit	NA	5.36535e+06	20768797	-3999584	PF13016: Cys-rich Gliadin N-terminal	IPR001954: Gliadin/LMW glutenin; IPR016140: Bifunctional inhibitor/plant lipid transfer protein/seed storage helical domain	GO:0045735 MF: nutrient reservoir activity
TraesCS1B01G042800	gene	1B	22274384	22274084	22274685	S-locus lectin protein kinase family protein	NA	5.36535e+06	20856623	-3911758	NA	NA	NA
TraesCS1B01G042900	gene	1B	22394220	22393771	22394668	Dirigent protein	NA	5.36535e+06	20976459	-3791922	PF03018: Dirigent-like protein	IPR004265: Plant disease resistance response protein	NA
TraesCS1B01G043000	gene	1B	22454210	22453744	22454677	Dirigent protein	NA	5.36535e+06	21036449	-3731932	PF03018: Dirigent-like protein	IPR004265: Plant disease resistance response protein	NA
TraesCS1B01G043100	gene	1B	22625578	22625273	22625884	Dirigent protein	NA	5.36535e+06	21207817	-3560564	PF03018: Dirigent-like protein	IPR004265: Plant disease resistance response protein	NA
TraesCS1B01G043200	gene	1B	22704428	22701035	22707821	Glucan 1,3-beta-glucosidase	NA	5.36535e+06	21286667	-3481714	PF00150: Cellulase (glycosyl hydrolase family 5)	IPR001547: Glycoside hydrolase, family 5; IPR008999: Actin cross-linking; IPR017853: Glycoside hydrolase superfamily; IPR018087: Glycoside hydrolase, family 5, conserved site	GO:0004553 MF: hydrolase activity, hydrolyzing O-glycosyl compounds;GO:0005975 BP: carbohydrate metabolic process
TraesCS1B01G043300	gene	1B	22713962	22713428	22714495	Pm3-like disease resistance protein	NA	5.36535e+06	21296201	-3472180	PF00931: NB-ARC domain	IPR002182: NB-ARC; IPR027417: P-loop containing nucleoside triphosphate hydrolase	GO:0043531 MF: ADP binding
TraesCS1B01G043400	gene	1B	22823461	22821838	22825084	Receptor-like protein kinase	NA	5.36535e+06	21405700	-3362681	PF13947: Wall-associated receptor kinase galacturonan-binding; PF07645: Calcium-binding EGF domain; PF00069: Protein kinase domain	IPR000152: EGF-type aspartate/asparagine hydroxylation site; IPR000719: Protein kinase domain; IPR000742: EGF-like domain; IPR001881: EGF-like calcium-binding domain; IPR008271: Serine/threonine-protein kinase, active site; IPR011009: Protein kinase-like domain; IPR017441: Protein kinase, ATP binding site; IPR018097: EGF-like calcium-binding, conserved site; IPR025287: Wall-associated receptor ki…	GO:0004672 MF: protein kinase activity;GO:0005509 MF: calcium ion binding;GO:0005515 MF: protein binding;GO:0005524 MF: ATP binding;GO:0006468 BP: protein phosphorylation;GO:0030247 MF: polysaccharide binding
TraesCS1B01G043500	gene	1B	23033272	23033125	23033418	NA	NA	5.36535e+06	21615511	-3152870	NA	NA	NA
TraesCS1B01G043600	gene	1B	23598398	23597453	23599342	Guanine nucleotide-binding protein G(k) subunit alpha	NA	5.36535e+06	22180637	-2587744	NA	NA	NA
TraesCS1B01G043700	gene	1B	23817648	23817295	23818002	Myb/SANT-like DNA-binding domain protein	NA	5.36535e+06	22399887	-2368494	NA	NA	NA
TraesCS1B01G043800	gene	1B	23839832	23839706	23839957	Chymotrypsin inhibitor	NA	5.36535e+06	22422071	-2346310	PF00280: Potato inhibitor I family	IPR000864: Proteinase inhibitor I13, potato inhibitor I	GO:0004867 MF: serine-type endopeptidase inhibitor activity;GO:0009611 BP: response to wounding
TraesCS1B01G043900	gene	1B	23897183	23896120	23898246	Guanine nucleotide-binding protein G(k) subunit alpha	NA	5.36535e+06	22479422	-2288959	NA	NA	NA
TraesCS1B01G044000	gene	1B	23980406	23979840	23980973	General transcription factor IIH subunit 5	NA	5.36535e+06	22562645	-2205736	PF06331: Transcription factor TFIIH complex subunit Tfb5	IPR009400: TFIIH subunit TTDA/Tfb5	GO:0000439 CC: core TFIIH complex;GO:0006289 BP: nucleotide-excision repair;GO:0006355 BP: regulation of transcription, DNA-templated
TraesCS1B01G044100	gene	1B	24148122	24143624	24152620	Disease resistance protein (NBS-LRR class) family	NA	5.36535e+06	22730361	-2038020	PF00931: NB-ARC domain	IPR002182: NB-ARC; IPR011991: Winged helix-turn-helix DNA-binding domain; IPR027417: P-loop containing nucleoside triphosphate hydrolase; IPR032675: Leucine-rich repeat domain, L domain-like	GO:0043531 MF: ADP binding
TraesCS1B01G044200	gene	1B	24161780	24160058	24163502	NBS-LRR-like resistance protein	NA	5.36535e+06	22744019	-2024362	PF00931: NB-ARC domain	IPR002182: NB-ARC; IPR011991: Winged helix-turn-helix DNA-binding domain; IPR027417: P-loop containing nucleoside triphosphate hydrolase; IPR032675: Leucine-rich repeat domain, L domain-like	GO:0043531 MF: ADP binding
TraesCS1B01G044300	gene	1B	24259493	24258801	24260185	Mannonate dehydratase	NA	5.36535e+06	22841732	-1926649	NA	NA	NA
TraesCS1B01G044400	gene	1B	24352872	24350423	24355320	SKP1-like 20	NA	5.36535e+06	22935111	-1833270	NA	NA	NA
TraesCS1B01G044500	gene	1B	24497005	24494418	24499592	protein kinase family protein	NA	5.36535e+06	23079244	-1689137	NA	IPR011009: Protein kinase-like domain	NA
TraesCS1B01G044600	gene	1B	24512766	24511227	24514305	Chaperone DnaJ-domain superfamily protein	NA	5.36535e+06	23095005	-1673376	NA	NA	NA
TraesCS1B01G044700	gene	1B	24709800	24709524	24710075	Chloride channel protein	NA	5.36535e+06	23292039	-1476342	NA	NA	NA
TraesCS1B01G044800	gene	1B	24787236	24786129	24788342	Clathrin assembly protein, putative, expressed	NA	5.36535e+06	23369475	-1398906	PF07651: ANTH domain	IPR008942: ENTH/VHS; IPR011417: AP180 N-terminal homology (ANTH) domain; IPR013809: ENTH domain; IPR014712: Phosphoinositide-binding clathrin adaptor, domain 2	GO:0005543 MF: phospholipid binding;GO:0005545 MF: 1-phosphatidylinositol binding;GO:0030136 CC: clathrin-coated vesicle;GO:0030276 MF: clathrin binding;GO:0048268 BP: clathrin coat assembly
TraesCS1B01G044900	gene	1B	24792697	24792237	24793157	BTB/POZ/MATH-domain protein	NA	5.36535e+06	23374936	-1393445	PF00917: MATH domain; PF00651: BTB/POZ domain	IPR000210: BTB/POZ domain; IPR002083: MATH/TRAF domain; IPR008974: TRAF-like; IPR011333: SKP1/BTB/POZ domain	GO:0005515 MF: protein binding
TraesCS1B01G045000	gene	1B	24932913	24932221	24933605	NA	NA	5.36535e+06	23515152	-1253229	NA	NA	NA
TraesCS1B01G045100	gene	1B	24988784	24988518	24989051	Embryo defective 2735	NA	5.36535e+06	23571023	-1197358	NA	NA	NA
TraesCS1B01G045200	gene	1B	24993996	24990924	24997069	NA	NA	5.36535e+06	23576235	-1192146	NA	NA	NA
TraesCS1B01G045300	gene	1B	25113414	25112853	25113974	Cysteine-rich receptor-kinase-like protein	NA	5.36535e+06	23695653	-1072728	PF01657: Salt stress response/antifungal	IPR002902: Gnk2-homologous domain	NA
TraesCS1B01G045400	gene	1B	25260032	25258822	25261243	Protein kinase family protein	NA	5.36535e+06	23842271	-926110	PF07645: Calcium-binding EGF domain; PF07714: Protein tyrosine kinase	IPR000152: EGF-type aspartate/asparagine hydroxylation site; IPR000719: Protein kinase domain; IPR000742: EGF-like domain; IPR001245: Serine-threonine/tyrosine-protein kinase, catalytic domain; IPR001881: EGF-like calcium-binding domain; IPR008271: Serine/threonine-protein kinase, active site; IPR011009: Protein kinase-like domain; IPR017441: Protein kinase, ATP binding site; IPR018097: EGF-like …	GO:0004672 MF: protein kinase activity;GO:0005509 MF: calcium ion binding;GO:0005515 MF: protein binding;GO:0005524 MF: ATP binding;GO:0006468 BP: protein phosphorylation
TraesCS1B01G045500	gene	1B	25474233	25473379	25475087	Homeobox protein, putative	NA	5.36535e+06	24056472	-711909	PF00046: Homeobox domain	IPR001356: Homeobox domain; IPR009057: Homeobox domain-like; IPR017970: Homeobox, conserved site	GO:0003677 MF: DNA binding;GO:0006355 BP: regulation of transcription, DNA-templated;GO:0043565 MF: sequence-specific DNA binding
TraesCS1B01G045600	gene	1B	25810144	25808888	25811400	Protein kinase family protein	NA	5.36535e+06	24392383	-375998	PF07645: Calcium-binding EGF domain; PF00069: Protein kinase domain	IPR000152: EGF-type aspartate/asparagine hydroxylation site; IPR000719: Protein kinase domain; IPR000742: EGF-like domain; IPR001881: EGF-like calcium-binding domain; IPR008271: Serine/threonine-protein kinase, active site; IPR009030: Growth factor receptor cysteine-rich domain; IPR011009: Protein kinase-like domain; IPR017441: Protein kinase, ATP binding site; IPR018097: EGF-like calcium-binding…	GO:0004672 MF: protein kinase activity;GO:0005509 MF: calcium ion binding;GO:0005515 MF: protein binding;GO:0005524 MF: ATP binding;GO:0006468 BP: protein phosphorylation
TraesCS1B01G045700	gene	1B	25814132	25814043	25814222	Mitochondrial ATP synthase 6 kDa subunit	NA	5.36535e+06	24396371	-372010	NA	NA	NA
TraesCS1B01G045800	gene	1B	25820208	25818753	25821664	Disease resistance protein RPM1	NA	5.36535e+06	24402447	-365934	PF00931: NB-ARC domain	IPR002182: NB-ARC; IPR011991: Winged helix-turn-helix DNA-binding domain; IPR027417: P-loop containing nucleoside triphosphate hydrolase; IPR032675: Leucine-rich repeat domain, L domain-like	GO:0043531 MF: ADP binding
TraesCS1B01G045900	gene	1B	25894986	25893119	25896853	Disease resistance protein RPM1	NA	5.36535e+06	24477225	-291156	PF00931: NB-ARC domain	IPR002182: NB-ARC; IPR011991: Winged helix-turn-helix DNA-binding domain; IPR027417: P-loop containing nucleoside triphosphate hydrolase; IPR032675: Leucine-rich repeat domain, L domain-like	GO:0043531 MF: ADP binding
TraesCS1B01G046000	gene	1B	25944348	25942903	25945792	Disease resistance protein RPM1	NA	5.36535e+06	24526587	-241794	PF00931: NB-ARC domain	IPR002182: NB-ARC; IPR011991: Winged helix-turn-helix DNA-binding domain; IPR027417: P-loop containing nucleoside triphosphate hydrolase; IPR032675: Leucine-rich repeat domain, L domain-like	GO:0043531 MF: ADP binding
TraesCS1B01G046100	gene	1B	26039528	26039390	26039665	NA	NA	5.36535e+06	24621767	-146614	NA	NA	NA
TraesCS1B01G046200	gene	1B	26135240	26134529	26135951	Chalcone-flavonone isomerase family protein	NA	5.36535e+06	24717479	-50902	PF02431: Chalcone-flavanone isomerase	IPR016087: Chalcone isomerase; IPR016088: Chalcone isomerase, 3-layer sandwich; IPR016089: Chalcone isomerase, orthogonal bundle domain	GO:0009813 BP: flavonoid biosynthetic process;GO:0016872 MF: intramolecular lyase activity;GO:0045430 MF: chalcone isomerase activity
wsnp_Ex_c5780_10153638	associated SNP	1B	26186142	26186142	26186142	Temperature Response	intersection 6: (T[min])	5.36535e+06	0	0	NA	NA	NA
TraesCS1B01G046300	gene	1B	26187719	26186324	26189114	ACT domain-containing protein	NA	5.36535e+06	1577	-24590880	PF01842: ACT domain	IPR002912: ACT domain	GO:0008152 BP: metabolic process;GO:0016597 MF: amino acid binding
TraesCS1B01G046400	gene	1B	26396918	26396066	26397770	ATP synthase subunit beta	NA	5.36535e+06	210776	-24381681	NA	NA	NA
TraesCS1B01G046500	gene	1B	26496214	26494729	26497698	Disease resistance protein RPM1	NA	5.36535e+06	310072	-24282385	PF00931: NB-ARC domain	IPR002182: NB-ARC; IPR011991: Winged helix-turn-helix DNA-binding domain; IPR027417: P-loop containing nucleoside triphosphate hydrolase; IPR032675: Leucine-rich repeat domain, L domain-like	GO:0043531 MF: ADP binding
TraesCS1B01G046600	gene	1B	26591753	26591191	26592315	NA	NA	5.36535e+06	405611	-24186846	NA	NA	NA
TraesCS1B01G046700	gene	1B	26597129	26596740	26597518	NA	NA	5.36535e+06	410987	-24181470	NA	NA	NA
TraesCS1B01G046800	gene	1B	26622280	26621645	26622916	NA	NA	5.36535e+06	436138	-24156319	NA	NA	NA
TraesCS1B01G046900	gene	1B	26651152	26650834	26651469	Divalent ion symporter	NA	5.36535e+06	465010	-24127447	NA	NA	NA
TraesCS1B01G047000	gene	1B	26784528	26782707	26786349	Beta-1,3-galactosyltransferase-like protein	NA	5.36535e+06	598386	-23994071	PF00337: Galactoside-binding lectin; PF01762: Galactosyltransferase	IPR001079: Galectin, carbohydrate recognition domain; IPR002659: Glycosyl transferase, family 31; IPR013320: Concanavalin A-like lectin/glucanase domain; IPR029044: Nucleotide-diphospho-sugar transferases	GO:0006486 BP: protein glycosylation;GO:0008378 MF: galactosyltransferase activity;GO:0016020 CC: membrane;GO:0030246 MF: carbohydrate binding
TraesCS1B01G047100	gene	1B	26856416	26855662	26857170	NA	NA	5.36535e+06	670274	-23922183	NA	NA	NA
TraesCS1B01G047200	gene	1B	26969688	26967665	26971712	Sentrin-specific protease	NA	5.36535e+06	783546	-23808911	PF02902: Ulp1 protease family, C-terminal catalytic domain	IPR003653: Ulp1 protease family, C-terminal catalytic domain	GO:0006508 BP: proteolysis;GO:0008234 MF: cysteine-type peptidase activity
TraesCS1B01G047300	gene	1B	27150022	27149962	27150081	Rotundifolia-like protein	NA	5.36535e+06	963880	-23628577	PF08137: DVL family	IPR012552: DVL	NA
TraesCS1B01G047400	gene	1B	27239123	27235949	27242297	Short-chain dehydrogenase/reductase family protein	NA	5.36535e+06	1052981	-23539476	PF13561: Enoyl-(Acyl carrier protein) reductase	IPR002347: Short-chain dehydrogenase/reductase SDR; IPR016040: NAD(P)-binding domain	NA
TraesCS1B01G047500	gene	1B	27321988	27321810	27322166	Sucrose-phosphate synthase	NA	5.36535e+06	1135846	-23456611	NA	NA	NA
TraesCS1B01G047600	gene	1B	27354832	27354565	27355098	AWPM-19-like membrane family protein	NA	5.36535e+06	1168690	-23423767	PF05512: AWPM-19-like family	IPR008390: AWPM-19-like	NA
TraesCS1B01G047700	gene	1B	27677526	27676931	27678121	Mitochondrial transcription termination factor-like	NA	5.36535e+06	1491384	-23101073	PF02536: mTERF	IPR003690: Transcription termination factor, mitochondrial/chloroplastic	GO:0003690 MF: double-stranded DNA binding;GO:0006355 BP: regulation of transcription, DNA-templated
TraesCS1B01G047800	gene	1B	28024720	28024328	28025113	Thaumatin-like protein	NA	5.36535e+06	1838578	-22753879	PF00314: Thaumatin family	IPR001938: Thaumatin	NA
TraesCS1B01G047900	gene	1B	28039284	28037096	28041472	Cation/H(+) antiporter	NA	5.36535e+06	1853142	-22739315	PF00999: Sodium/hydrogen exchanger family	IPR006153: Cation/H+ exchanger; IPR014729: Rossmann-like alpha/beta/alpha sandwich fold	GO:0006812 BP: cation transport;GO:0015299 MF: solute:proton antiporter activity;GO:0016021 CC: integral component of membrane;GO:0055085 BP: transmembrane transport
TraesCS1B01G048000	gene	1B	28165520	28164787	28166253	3-ketoacyl-CoA synthase	NA	5.36535e+06	1979378	-22613079	PF08392: FAE1/Type III polyketide synthase-like protein; PF08541: 3-Oxoacyl-[acyl-carrier-protein (ACP)] synthase III C terminal	IPR012392: Very-long-chain 3-ketoacyl-CoA synthase; IPR013601: FAE1/Type III polyketide synthase-like protein; IPR013747: 3-Oxoacyl-[acyl-carrier-protein (ACP)] synthase III, C-terminal; IPR016039: Thiolase-like	GO:0003824 MF: catalytic activity;GO:0006633 BP: fatty acid biosynthetic process;GO:0008152 BP: metabolic process;GO:0016020 CC: membrane;GO:0016747 MF: transferase activity, transferring acyl groups other than amino-acyl groups
TraesCS1B01G048100	gene	1B	28307370	28306227	28308512	Phenylalanine ammonia-lyase	NA	5.36535e+06	2121228	-22471229	PF00221: Aromatic amino acid lyase	IPR001106: Aromatic amino acid lyase; IPR005922: Phenylalanine ammonia-lyase; IPR008948: L-Aspartase-like; IPR022313: Phenylalanine/histidine ammonia-lyases, active site; IPR023144: Phenylalanine ammonia-lyase, shielding domain; IPR024083: Fumarase/histidase, N-terminal	GO:0003824 MF: catalytic activity;GO:0005737 CC: cytoplasm;GO:0006559 BP: L-phenylalanine catabolic process;GO:0016841 MF: ammonia-lyase activity
TraesCS1B01G048200	gene	1B	28323587	28322456	28324718	Phenylalanine ammonia-lyase	NA	5.36535e+06	2137445	-22455012	PF00221: Aromatic amino acid lyase	IPR001106: Aromatic amino acid lyase; IPR005922: Phenylalanine ammonia-lyase; IPR008948: L-Aspartase-like; IPR022313: Phenylalanine/histidine ammonia-lyases, active site; IPR023144: Phenylalanine ammonia-lyase, shielding domain; IPR024083: Fumarase/histidase, N-terminal	GO:0003824 MF: catalytic activity;GO:0005737 CC: cytoplasm;GO:0006559 BP: L-phenylalanine catabolic process;GO:0016841 MF: ammonia-lyase activity
TraesCS1B01G048300	gene	1B	28374662	28373463	28375862	Phenylalanine ammonia-lyase	NA	5.36535e+06	2188520	-22403937	PF00221: Aromatic amino acid lyase	IPR001106: Aromatic amino acid lyase; IPR005922: Phenylalanine ammonia-lyase; IPR008948: L-Aspartase-like; IPR022313: Phenylalanine/histidine ammonia-lyases, active site; IPR023144: Phenylalanine ammonia-lyase, shielding domain; IPR024083: Fumarase/histidase, N-terminal	GO:0003824 MF: catalytic activity;GO:0005737 CC: cytoplasm;GO:0006559 BP: L-phenylalanine catabolic process;GO:0016841 MF: ammonia-lyase activity
TraesCS1B01G048400	gene	1B	28444522	28443398	28445646	Phenylalanine ammonia-lyase	NA	5.36535e+06	2258380	-22334077	PF00221: Aromatic amino acid lyase	IPR001106: Aromatic amino acid lyase; IPR005922: Phenylalanine ammonia-lyase; IPR008948: L-Aspartase-like; IPR022313: Phenylalanine/histidine ammonia-lyases, active site; IPR023144: Phenylalanine ammonia-lyase, shielding domain; IPR024083: Fumarase/histidase, N-terminal	GO:0003824 MF: catalytic activity;GO:0005737 CC: cytoplasm;GO:0006559 BP: L-phenylalanine catabolic process;GO:0016841 MF: ammonia-lyase activity
TraesCS1B01G048500	gene	1B	28484796	28483543	28486049	Phenylalanine ammonia-lyase	NA	5.36535e+06	2298654	-22293803	PF00221: Aromatic amino acid lyase	IPR001106: Aromatic amino acid lyase; IPR005922: Phenylalanine ammonia-lyase; IPR008948: L-Aspartase-like; IPR022313: Phenylalanine/histidine ammonia-lyases, active site; IPR023144: Phenylalanine ammonia-lyase, shielding domain; IPR024083: Fumarase/histidase, N-terminal	GO:0003824 MF: catalytic activity;GO:0005737 CC: cytoplasm;GO:0006559 BP: L-phenylalanine catabolic process;GO:0016841 MF: ammonia-lyase activity
TraesCS1B01G048600	gene	1B	28487758	28487600	28487917	MUTL protein homolog 3	NA	5.36535e+06	2301616	-22290841	NA	NA	NA
TraesCS1B01G048700	gene	1B	28512533	28512277	28512789	3-ketoacyl-CoA synthase 5	NA	5.36535e+06	2326391	-22266066	NA	NA	NA
Tdurum_contig61324_305	SNP	1B	28562337	28562337	28562337	--	--	5.36535e+06	2376195	-22216262	NA	NA	NA
TraesCS1B01G048800	gene	1B	28563342	28561983	28564701	BRI1-KD interacting protein	NA	5.36535e+06	2377200	-22215257	NA	NA	NA
Tdurum_contig56188_569	SNP	1B	28563930	28563930	28563930	--	--	5.36535e+06	2377788	-22214669	NA	NA	NA
TraesCS1B01G048900	gene	1B	28626450	28626174	28626727	Histone H2A	NA	5.36535e+06	2440308	-22152149	PF00125: Core histone H2A/H2B/H3/H4; PF16211: C-terminus of histone H2A	IPR002119: Histone H2A; IPR007125: Histone H2A/H2B/H3; IPR009072: Histone-fold; IPR032454: Histone H2A, C-terminal domain; IPR032458: Histone H2A conserved site	GO:0000786 CC: nucleosome;GO:0003677 MF: DNA binding;GO:0005634 CC: nucleus;GO:0046982 MF: protein heterodimerization activity
TraesCS1B01G049000	gene	1B	28710956	28710637	28711275	S-locus cysteine-rich protein (SCR)	NA	5.36535e+06	2524814	-22067643	PF10868: Cysteine-rich antifungal protein 2, defensin-like	IPR022618: Defensin-like protein	GO:0005576 CC: extracellular region;GO:0050832 BP: defense response to fungus
TraesCS1B01G049100	gene	1B	28763155	28762877	28763433	Histone H2A	NA	5.36535e+06	2577013	-22015444	PF00125: Core histone H2A/H2B/H3/H4; PF16211: C-terminus of histone H2A	IPR002119: Histone H2A; IPR007125: Histone H2A/H2B/H3; IPR009072: Histone-fold; IPR032454: Histone H2A, C-terminal domain; IPR032458: Histone H2A conserved site	GO:0000786 CC: nucleosome;GO:0003677 MF: DNA binding;GO:0005634 CC: nucleus;GO:0046982 MF: protein heterodimerization activity
BS00004789_51	SNP	1B	28763653	28763653	28763653	--	--	5.36535e+06	2577511	-22014946	NA	NA	NA
TraesCS1B01G049200	gene	1B	28765600	28764713	28766486	Inorganic pyrophosphatase family protein	NA	5.36535e+06	2579458	-22012999	PF00719: Inorganic pyrophosphatase	IPR008162: Inorganic pyrophosphatase	GO:0000287 MF: magnesium ion binding;GO:0004427 MF: inorganic diphosphatase activity;GO:0005737 CC: cytoplasm;GO:0006796 BP: phosphate-containing compound metabolic process
TraesCS1B01G049300	gene	1B	28817485	28810674	28824296	Poly [ADP-ribose] polymerase	NA	5.36535e+06	2631343	-21961114	PF00645: Poly(ADP-ribose) polymerase and DNA-Ligase Zn-finger region; PF08063: PADR1 (NUC008) domain; PF00533: BRCA1 C Terminus (BRCT) domain; PF05406: WGR domain; PF02877: Poly(ADP-ribose) polymerase, regulatory domain; PF00644: Poly(ADP-ribose) polymerase catalytic domain	IPR001357: BRCT domain; IPR001510: Zinc finger, PARP-type; IPR004102: Poly(ADP-ribose) polymerase, regulatory domain; IPR008288: Poly [ADP-ribose] polymerase; IPR008893: WGR domain; IPR012317: Poly(ADP-ribose) polymerase, catalytic domain; IPR012982: PADR1 domain	GO:0003677 MF: DNA binding;GO:0003950 MF: NAD+ ADP-ribosyltransferase activity;GO:0005634 CC: nucleus;GO:0006471 BP: protein ADP-ribosylation;GO:0008270 MF: zinc ion binding;GO:0051287 MF: NAD binding
TraesCS1B01G049400	gene	1B	29091440	29079890	29102991	Disease resistance protein	NA	5.36535e+06	2905298	-21687159	PF00931: NB-ARC domain	IPR002182: NB-ARC; IPR011991: Winged helix-turn-helix DNA-binding domain; IPR027417: P-loop containing nucleoside triphosphate hydrolase; IPR032675: Leucine-rich repeat domain, L domain-like	GO:0043531 MF: ADP binding
TraesCS1B01G049500	gene	1B	29265558	29263194	29267921	WAT1-related protein	NA	5.36535e+06	3079416	-21513041	PF00892: EamA-like transporter family	IPR000620: EamA domain	GO:0016020 CC: membrane;GO:0016021 CC: integral component of membrane
TraesCS1B01G049600	gene	1B	29394460	29393691	29395228	UDP-glycosyltransferase	NA	5.36535e+06	3208318	-21384139	PF00201: UDP-glucoronosyl and UDP-glucosyl transferase	IPR002213: UDP-glucuronosyl/UDP-glucosyltransferase	GO:0008152 BP: metabolic process;GO:0016758 MF: transferase activity, transferring hexosyl groups
TraesCS1B01G049700	gene	1B	29404204	29401516	29406892	MYB transcription factor	NA	5.36535e+06	3218062	-21374395	PF00249: Myb-like DNA-binding domain; PF06640: P protein C-terminus	IPR001005: SANT/Myb domain; IPR009057: Homeobox domain-like; IPR010588: Myb-related protein P, C-terminal; IPR017930: Myb domain	GO:0003677 MF: DNA binding
TraesCS1B01G049800	gene	1B	29492546	29492170	29492921	Caffeoyl-CoA O-methyltransferase	NA	5.36535e+06	3306404	-21286053	PF01596: O-methyltransferase	IPR002935: O-methyltransferase, family 3; IPR029063: S-adenosyl-L-methionine-dependent methyltransferase	GO:0008171 MF: O-methyltransferase activity
TraesCS1B01G049900	gene	1B	29826005	29823983	29828027	Disease resistance protein	NA	5.36535e+06	3639863	-20952594	PF00931: NB-ARC domain	IPR001611: Leucine-rich repeat; IPR002182: NB-ARC; IPR011991: Winged helix-turn-helix DNA-binding domain; IPR027417: P-loop containing nucleoside triphosphate hydrolase; IPR032675: Leucine-rich repeat domain, L domain-like	GO:0005515 MF: protein binding;GO:0043531 MF: ADP binding
TraesCS1B01G050000	gene	1B	29899267	29898396	29900138	NBS-LRR-like resistance protein	NA	5.36535e+06	3713125	-20879332	PF00931: NB-ARC domain	IPR002182: NB-ARC; IPR011991: Winged helix-turn-helix DNA-binding domain; IPR027417: P-loop containing nucleoside triphosphate hydrolase	GO:0043531 MF: ADP binding
TraesCS1B01G050100	gene	1B	29927299	29923154	29931444	Protein kinase family protein	NA	5.36535e+06	3741157	-20851300	PF13947: Wall-associated receptor kinase galacturonan-binding; PF07645: Calcium-binding EGF domain; PF00069: Protein kinase domain	IPR000152: EGF-type aspartate/asparagine hydroxylation site; IPR000719: Protein kinase domain; IPR000742: EGF-like domain; IPR001881: EGF-like calcium-binding domain; IPR008271: Serine/threonine-protein kinase, active site; IPR011009: Protein kinase-like domain; IPR017441: Protein kinase, ATP binding site; IPR018097: EGF-like calcium-binding, conserved site; IPR025287: Wall-associated receptor ki…	GO:0004672 MF: protein kinase activity;GO:0005509 MF: calcium ion binding;GO:0005515 MF: protein binding;GO:0005524 MF: ATP binding;GO:0006468 BP: protein phosphorylation;GO:0030247 MF: polysaccharide binding
TraesCS1B01G050200	gene	1B	30395216	30394122	30396311	Ankyrin repeat family protein	NA	5.36535e+06	4209074	-20383383	PF00023: Ankyrin repeat; PF12796: Ankyrin repeats (3 copies); PF13606: Ankyrin repeat	IPR001841: Zinc finger, RING-type; IPR002110: Ankyrin repeat; IPR020683: Ankyrin repeat-containing domain	GO:0005515 MF: protein binding;GO:0008270 MF: zinc ion binding
TraesCS1B01G050300	gene	1B	30530732	30530310	30531153	DNA topoisomerase	NA	5.36535e+06	4344590	-20247867	NA	NA	NA
TraesCS1B01G050400	gene	1B	30545370	30543633	30547107	Phospholipase D	NA	5.36535e+06	4359228	-20233229	PF00168: C2 domain; PF00614: Phospholipase D Active site motif; PF12357: Phospholipase D C terminal	IPR000008: C2 domain; IPR001736: Phospholipase D/Transphosphatidylase; IPR011402: Phospholipase D, plant; IPR024632: Phospholipase D, C-terminal	GO:0003824 MF: catalytic activity;GO:0004630 MF: phospholipase D activity;GO:0005509 MF: calcium ion binding;GO:0005515 MF: protein binding;GO:0016020 CC: membrane;GO:0046470 BP: phosphatidylcholine metabolic process
TraesCS1B01G050500	gene	1B	30725158	30723283	30727032	QWRF motif protein (DUF566)	NA	5.36535e+06	4539016	-20053441	PF04484: Family of unknown function (DUF566)	IPR007573: QWRF family	NA
TraesCS1B01G050600	gene	1B	30730947	30730211	30731683	Lecithin-cholesterol acyltransferase-like 1	NA	5.36535e+06	4544805	-20047652	PF02450: Lecithin:cholesterol acyltransferase	IPR003386: Lecithin:cholesterol/phospholipid:diacylglycerol acyltransferase; IPR029058: Alpha/Beta hydrolase fold	GO:0006629 BP: lipid metabolic process;GO:0008374 MF: O-acyltransferase activity
TraesCS1B01G050700	gene	1B	30796698	30796056	30797339	Protein FRIGIDA	NA	5.36535e+06	4610556	-19981901	NA	NA	NA
TraesCS1B01G050800	gene	1B	30844828	30844359	30845297	BTB/POZ/MATH-domain protein	NA	5.36535e+06	4658686	-19933771	PF00651: BTB/POZ domain	IPR000210: BTB/POZ domain; IPR002083: MATH/TRAF domain; IPR008974: TRAF-like; IPR011333: SKP1/BTB/POZ domain	GO:0005515 MF: protein binding
TraesCS1B01G050900	gene	1B	30846732	30846307	30847158	Cytochrome P450, putative	NA	5.36535e+06	4660590	-19931867	PF00067: Cytochrome P450	IPR001128: Cytochrome P450; IPR002403: Cytochrome P450, E-class, group IV; IPR017972: Cytochrome P450, conserved site	GO:0004497 MF: monooxygenase activity;GO:0005506 MF: iron ion binding;GO:0016705 MF: oxidoreductase activity, acting on paired donors, with incorporation or reduction of molecular oxygen;GO:0020037 MF: heme binding;GO:0055114 BP: oxidation-reduction process
TraesCS1B01G051000	gene	1B	30847428	30847183	30847674	Obtusifoliol 14-alpha demethylase	NA	5.36535e+06	4661286	-19931171	PF00067: Cytochrome P450	IPR001128: Cytochrome P450	GO:0005506 MF: iron ion binding;GO:0016705 MF: oxidoreductase activity, acting on paired donors, with incorporation or reduction of molecular oxygen;GO:0020037 MF: heme binding;GO:0055114 BP: oxidation-reduction process
TraesCS1B01G051100	gene	1B	30881281	30879459	30883103	Nuclear pore complex protein NUP43	NA	5.36535e+06	4695139	-19897318	NA	IPR015943: WD40/YVTN repeat-like-containing domain; IPR017986: WD40-repeat-containing domain	GO:0005515 MF: protein binding
TraesCS1B01G051200	gene	1B	31125399	31125242	31125556	Powdery mildew resistance protein Pm3	NA	5.36535e+06	4939257	-19653200	NA	NA	NA
TraesCS1B01G051300	gene	1B	31126595	31125652	31127538	NBS-LRR-like resistance protein	NA	5.36535e+06	4940453	-19652004	PF00931: NB-ARC domain	IPR001496: SOCS box domain; IPR001611: Leucine-rich repeat; IPR002182: NB-ARC; IPR011991: Winged helix-turn-helix DNA-binding domain; IPR027417: P-loop containing nucleoside triphosphate hydrolase; IPR032675: Leucine-rich repeat domain, L domain-like	GO:0005515 MF: protein binding;GO:0035556 BP: intracellular signal transduction;GO:0043531 MF: ADP binding
TraesCS1B01G051400	gene	1B	31374693	31372728	31376658	NA	NA	5.36535e+06	5188551	-19403906	NA	NA	NA
TraesCS1B01G061100	gene	1B	45480388	45480132	45480644	Epoxide hydrolase 2	NA	5.36535e+06	19294246	-5298211	NA	IPR029058: Alpha/Beta hydrolase fold	NA
TraesCS1B01G061200	gene	1B	45739646	45737329	45741963	Potassium transporter	NA	5.36535e+06	19553504	-5038953	PF02705: K+ potassium transporter	IPR003855: Potassium transporter	GO:0015079 MF: potassium ion transmembrane transporter activity;GO:0016020 CC: membrane;GO:0071805 BP: potassium ion transmembrane transport
TraesCS1B01G061300	gene	1B	46061308	46060119	46062497	Histidine-containing phosphotransfer protein	NA	5.36535e+06	19875166	-4717291	NA	IPR008207: Signal transduction histidine kinase, phosphotransfer (Hpt) domain	GO:0000160 BP: phosphorelay signal transduction system;GO:0004871 MF: signal transducer activity
TraesCS1B01G061400	gene	1B	46226710	46225477	46227942	Histidine-containing phosphotransfer protein	NA	5.36535e+06	20040568	-4551889	NA	IPR008207: Signal transduction histidine kinase, phosphotransfer (Hpt) domain	GO:0000160 BP: phosphorelay signal transduction system;GO:0004871 MF: signal transducer activity
TraesCS1B01G061500	gene	1B	46549635	46547927	46551343	Histidine-containing phosphotransfer protein	NA	5.36535e+06	20363493	-4228964	PF01627: Hpt domain	IPR008207: Signal transduction histidine kinase, phosphotransfer (Hpt) domain	GO:0000160 BP: phosphorelay signal transduction system;GO:0004871 MF: signal transducer activity
TraesCS1B01G061600	gene	1B	46693001	46692271	46693731	NA	NA	5.36535e+06	20506859	-4085598	NA	NA	NA
wsnp_Ra_c19335_28504388	SNP	1B	46828897	46828897	46828897	--	--	5.36535e+06	20642755	-3949702	NA	NA	NA
TraesCS1B01G061700	gene	1B	46829272	46828541	46830004	F-box/LRR-repeat protein	NA	5.36535e+06	20643130	-3949327	PF13516: Leucine Rich repeat	IPR001611: Leucine-rich repeat; IPR006553: Leucine-rich repeat, cysteine-containing subtype; IPR032675: Leucine-rich repeat domain, L domain-like	GO:0005515 MF: protein binding
TraesCS1B01G061800	gene	1B	46875694	46874244	46877143	Cytochrome P450 family protein, expressed	NA	5.36535e+06	20689552	-3902905	PF00067: Cytochrome P450	IPR001128: Cytochrome P450; IPR002401: Cytochrome P450, E-class, group I; IPR017972: Cytochrome P450, conserved site	GO:0005506 MF: iron ion binding;GO:0016705 MF: oxidoreductase activity, acting on paired donors, with incorporation or reduction of molecular oxygen;GO:0020037 MF: heme binding;GO:0055114 BP: oxidation-reduction process
TraesCS1B01G061900	gene	1B	46884154	46883638	46884671	Small integral membrane protein 14	NA	5.36535e+06	20698012	-3894445	NA	NA	NA
RFL_Contig2160_617	SNP	1B	46884411	46884411	46884411	--	--	5.36535e+06	20698269	-3894188	NA	NA	NA
TraesCS1B01G062000	gene	1B	47162442	47160222	47164661	Glycine dehydrogenase (decarboxylating)	NA	5.36535e+06	20976300	-3616157	NA	NA	NA
TraesCS1B01G062100	gene	1B	47173802	47173030	47174574	UDP-glycosyltransferase	NA	5.36535e+06	20987660	-3604797	PF00201: UDP-glucoronosyl and UDP-glucosyl transferase	IPR002213: UDP-glucuronosyl/UDP-glucosyltransferase	GO:0008152 BP: metabolic process;GO:0016758 MF: transferase activity, transferring hexosyl groups
TraesCS1B01G062200	gene	1B	47177700	47176704	47178695	Receptor-like protein kinase	NA	5.36535e+06	20991558	-3600899	PF00139: Legume lectin domain; PF00069: Protein kinase domain	IPR000719: Protein kinase domain; IPR001220: Legume lectin domain; IPR008271: Serine/threonine-protein kinase, active site; IPR011009: Protein kinase-like domain; IPR013320: Concanavalin A-like lectin/glucanase domain; IPR017441: Protein kinase, ATP binding site	GO:0004672 MF: protein kinase activity;GO:0005524 MF: ATP binding;GO:0006468 BP: protein phosphorylation;GO:0030246 MF: carbohydrate binding
TraesCS1B01G062300	gene	1B	47181512	47180510	47182513	Lectin receptor kinase	NA	5.36535e+06	20995370	-3597087	PF00139: Legume lectin domain; PF00069: Protein kinase domain	IPR000719: Protein kinase domain; IPR001220: Legume lectin domain; IPR008271: Serine/threonine-protein kinase, active site; IPR011009: Protein kinase-like domain; IPR013320: Concanavalin A-like lectin/glucanase domain; IPR017441: Protein kinase, ATP binding site	GO:0004672 MF: protein kinase activity;GO:0005524 MF: ATP binding;GO:0006468 BP: protein phosphorylation;GO:0030246 MF: carbohydrate binding
TraesCS1B01G062400	gene	1B	47206138	47205655	47206620	polyadenylate-binding protein 1-B-binding protein	NA	5.36535e+06	21019996	-3572461	NA	NA	NA
TraesCS1B01G062500	gene	1B	47508990	47507497	47510483	30S ribosomal protein S5	NA	5.36535e+06	21322848	-3269609	NA	NA	NA
RAC875_c90169_393	SNP	1B	47509485	47509485	47509485	--	--	5.36535e+06	21323343	-3269114	NA	NA	NA
TraesCS1B01G062600	gene	1B	47545248	47544108	47546389	CsAtPR5	NA	5.36535e+06	21359106	-3233351	NA	NA	NA
TraesCS1B01G062700	gene	1B	47606544	47604968	47608120	Elongation factor	NA	5.36535e+06	21420402	-3172055	PF00009: Elongation factor Tu GTP binding domain; PF03144: Elongation factor Tu domain 2; PF14492: Elongation Factor G, domain II; PF00679: Elongation factor G C-terminus	IPR000640: Translation elongation factor EFG, V domain; IPR000795: Transcription factor, GTP-binding domain; IPR004161: Translation elongation factor EFTu-like, domain 2; IPR009000: Translation protein, beta-barrel domain; IPR009022: Elongation factor G, III-V domain; IPR014721: Ribosomal protein S5 domain 2-type fold, subgroup; IPR020568: Ribosomal protein S5 domain 2-type fold; IPR027417: P-loo…	GO:0003924 MF: GTPase activity;GO:0005525 MF: GTP binding
TraesCS1B01G062800	gene	1B	47625760	47624907	47626612	NA	NA	5.36535e+06	21439618	-3152839	NA	NA	NA
TraesCS1B01G062900	gene	1B	47633514	47630086	47636942	Ankyrin repeat protein-like	NA	5.36535e+06	21447372	-3145085	PF12796: Ankyrin repeats (3 copies)	IPR002110: Ankyrin repeat; IPR011990: Tetratricopeptide-like helical domain; IPR019734: Tetratricopeptide repeat; IPR020683: Ankyrin repeat-containing domain	GO:0005515 MF: protein binding
TraesCS1B01G063000	gene	1B	47998668	47998279	47999058	NA	NA	5.36535e+06	21812526	-2779931	NA	NA	NA
TraesCS1B01G063100	gene	1B	48061765	48061185	48062345	Mitochondrial transcription termination factor-like	NA	5.36535e+06	21875623	-2716834	PF02536: mTERF	IPR003690: Transcription termination factor, mitochondrial/chloroplastic	GO:0003690 MF: double-stranded DNA binding;GO:0006355 BP: regulation of transcription, DNA-templated
TraesCS1B01G063200	gene	1B	48097240	48092513	48101966	Mitochondrial transcription termination factor-like	NA	5.36535e+06	21911098	-2681359	PF02536: mTERF	IPR003690: Transcription termination factor, mitochondrial/chloroplastic	GO:0003690 MF: double-stranded DNA binding;GO:0006355 BP: regulation of transcription, DNA-templated
TraesCS1B01G063300	gene	1B	48240208	48239574	48240841	Werner Syndrome-like exonuclease	NA	5.36535e+06	22054066	-2538391	PF01612: 3'-5' exonuclease	IPR002562: 3'-5' exonuclease domain; IPR012337: Ribonuclease H-like domain	GO:0003676 MF: nucleic acid binding;GO:0006139 BP: nucleobase-containing compound metabolic process;GO:0008408 MF: 3'-5' exonuclease activity
TraesCS1B01G063400	gene	1B	48264860	48263793	48265926	Nucleoporin GLE1	NA	5.36535e+06	22078718	-2513739	NA	NA	NA
TraesCS1B01G063500	gene	1B	48273628	48267261	48279994	Nucleoporin GLE1	NA	5.36535e+06	22087486	-2504971	PF07817: GLE1-like protein	IPR012476: GLE1-like	GO:0005643 CC: nuclear pore;GO:0016973 BP: poly(A)+ mRNA export from nucleus
TraesCS1B01G063600	gene	1B	48300660	48284402	48316919	Lipid transfer protein	NA	5.36535e+06	22114518	-2477939	PF14368: Probable lipid transfer	IPR000528: Plant lipid transfer protein/Par allergen; IPR016140: Bifunctional inhibitor/plant lipid transfer protein/seed storage helical domain	GO:0006869 BP: lipid transport;GO:0008289 MF: lipid binding
TraesCS1B01G063700	gene	1B	48333992	48322710	48345275	Non-specific lipid-transfer protein-like protein	NA	5.36535e+06	22147850	-2444607	PF14368: Probable lipid transfer	IPR000528: Plant lipid transfer protein/Par allergen; IPR016140: Bifunctional inhibitor/plant lipid transfer protein/seed storage helical domain	GO:0006869 BP: lipid transport;GO:0008289 MF: lipid binding
TraesCS1B01G063800	gene	1B	48346786	48346465	48347106	Non-specific lipid-transfer protein-like protein	NA	5.36535e+06	22160644	-2431813	PF14368: Probable lipid transfer	IPR000528: Plant lipid transfer protein/Par allergen; IPR016140: Bifunctional inhibitor/plant lipid transfer protein/seed storage helical domain	GO:0006869 BP: lipid transport;GO:0008289 MF: lipid binding
TraesCS1B01G063900	gene	1B	48531211	48530627	48531795	NA	NA	5.36535e+06	22345069	-2247388	NA	NA	NA
TraesCS1B01G064000	gene	1B	48564106	48563922	48564290	serine hydroxymethyltransferase 2	NA	5.36535e+06	22377964	-2214493	NA	NA	NA
TraesCS1B01G064100	gene	1B	48625697	48625522	48625872	serine hydroxymethyltransferase 2	NA	5.36535e+06	22439555	-2152902	NA	NA	NA
TraesCS1B01G064200	gene	1B	48735507	48735335	48735679	Serine hydroxymethyltransferase	NA	5.36535e+06	22549365	-2043092	NA	NA	NA
TraesCS1B01G064300	gene	1B	48758036	48757590	48758483	50S ribosomal protein L32, chloroplastic	NA	5.36535e+06	22571894	-2020563	NA	NA	NA
TraesCS1B01G064400	gene	1B	48904604	48904276	48904932	H -ATPase 3	NA	5.36535e+06	22718462	-1873995	NA	NA	NA
TraesCS1B01G064500	gene	1B	48997277	48995650	48998904	Receptor protein kinase, putative	NA	5.36535e+06	22811135	-1781322	PF08263: Leucine rich repeat N-terminal domain; PF13855: Leucine rich repeat; PF00560: Leucine Rich Repeat; PF12799: Leucine Rich repeats (2 copies); PF00069: Protein kinase domain	IPR000719: Protein kinase domain; IPR001611: Leucine-rich repeat; IPR003591: Leucine-rich repeat, typical subtype; IPR008271: Serine/threonine-protein kinase, active site; IPR011009: Protein kinase-like domain; IPR013210: Leucine-rich repeat-containing N-terminal, plant-type; IPR017441: Protein kinase, ATP binding site; IPR025875: Leucine rich repeat 4; IPR032675: Leucine-rich repeat domain, L do…	GO:0004672 MF: protein kinase activity;GO:0005515 MF: protein binding;GO:0005524 MF: ATP binding;GO:0006468 BP: protein phosphorylation
TraesCS1B01G064600	gene	1B	49017036	49016574	49017497	Acidic chitinase	NA	5.36535e+06	22830894	-1761563	PF00704: Glycosyl hydrolases family 18	IPR001223: Glycoside hydrolase family 18, catalytic domain; IPR017853: Glycoside hydrolase superfamily	GO:0005975 BP: carbohydrate metabolic process
TraesCS1B01G064700	gene	1B	49147664	49147442	49147886	Vesicle-associated membrane protein-associated protein A	NA	5.36535e+06	22961522	-1630935	NA	NA	NA
TraesCS1B01G064800	gene	1B	49218485	49217564	49219406	Cytochrome P450	NA	5.36535e+06	23032343	-1560114	PF00067: Cytochrome P450	IPR001128: Cytochrome P450; IPR002401: Cytochrome P450, E-class, group I; IPR017972: Cytochrome P450, conserved site	GO:0005506 MF: iron ion binding;GO:0016705 MF: oxidoreductase activity, acting on paired donors, with incorporation or reduction of molecular oxygen;GO:0020037 MF: heme binding;GO:0055114 BP: oxidation-reduction process
TraesCS1B01G064900	gene	1B	49247642	49246164	49249119	Replication factor C subunit, putative	NA	5.36535e+06	23061500	-1530957	NA	IPR008921: DNA polymerase III, clamp loader complex, gamma/delta/delta subunit, C-terminal; IPR027417: P-loop containing nucleoside triphosphate hydrolase	GO:0003677 MF: DNA binding;GO:0006260 BP: DNA replication
TraesCS1B01G065000	gene	1B	49430366	49429904	49430827	Acidic chitinase	NA	5.36535e+06	23244224	-1348233	PF00704: Glycosyl hydrolases family 18	IPR001223: Glycoside hydrolase family 18, catalytic domain; IPR017853: Glycoside hydrolase superfamily	GO:0005975 BP: carbohydrate metabolic process
TraesCS1B01G065100	gene	1B	49664090	49663065	49665116	Receptor protein kinase, putative	NA	5.36535e+06	23477948	-1114509	PF08263: Leucine rich repeat N-terminal domain; PF13855: Leucine rich repeat; PF13516: Leucine Rich repeat; PF00069: Protein kinase domain	IPR000719: Protein kinase domain; IPR001611: Leucine-rich repeat; IPR008271: Serine/threonine-protein kinase, active site; IPR011009: Protein kinase-like domain; IPR013210: Leucine-rich repeat-containing N-terminal, plant-type; IPR017441: Protein kinase, ATP binding site; IPR032675: Leucine-rich repeat domain, L domain-like	GO:0004672 MF: protein kinase activity;GO:0005515 MF: protein binding;GO:0005524 MF: ATP binding;GO:0006468 BP: protein phosphorylation
TraesCS1B01G065200	gene	1B	49783550	49783379	49783720	NADH-ubiquinone oxidoreductase chain 1	NA	5.36535e+06	23597408	-995049	PF00146: NADH dehydrogenase	IPR001694: NADH:ubiquinone oxidoreductase, subunit 1/F420H2 oxidoreductase subunit H	GO:0016020 CC: membrane;GO:0055114 BP: oxidation-reduction process
TraesCS1B01G065300	gene	1B	49785546	49784969	49786123	ATP synthase subunit a	NA	5.36535e+06	23599404	-993053	PF00119: ATP synthase A chain	IPR000568: ATP synthase, F0 complex, subunit A; IPR023011: ATP synthase, F0 complex, subunit A, active site	GO:0015078 MF: hydrogen ion transmembrane transporter activity;GO:0015986 BP: ATP synthesis coupled proton transport;GO:0045263 CC: proton-transporting ATP synthase complex, coupling factor F(o)
TraesCS1B01G065400	gene	1B	49796024	49795827	49796222	26S proteasome non-ATPase regulatory subunit-like protein	NA	5.36535e+06	23609882	-982575	NA	NA	NA
TraesCS1B01G065500	gene	1B	49799736	49799425	49800048	Cytochrome c biogenesis Fc	NA	5.36535e+06	23613594	-978863	NA	NA	NA
TraesCS1B01G065600	gene	1B	49819218	49819047	49819388	NADH-ubiquinone oxidoreductase chain 1	NA	5.36535e+06	23633076	-959381	PF00146: NADH dehydrogenase	IPR001694: NADH:ubiquinone oxidoreductase, subunit 1/F420H2 oxidoreductase subunit H	GO:0016020 CC: membrane;GO:0055114 BP: oxidation-reduction process
IAAV8952	SNP	1B	49881068	49881068	49881068	--	--	5.36535e+06	23694926	-897531	NA	NA	NA
TraesCS1B01G065700	gene	1B	49883573	49878424	49888722	Nuclear pore complex protein Nup107	NA	5.36535e+06	23697431	-895026	PF04121: Nuclear pore protein 84 / 107	IPR007252: Nuclear pore protein 84/107	GO:0005643 CC: nuclear pore;GO:0006810 BP: transport
TraesCS1B01G065800	gene	1B	49934895	49932406	49937384	E3 ubiquitin-protein ligase RNF14	NA	5.36535e+06	23748753	-843704	PF05773: RWD domain; PF01485: IBR domain, a half RING-finger domain	IPR001841: Zinc finger, RING-type; IPR002867: IBR domain; IPR006575: RWD domain; IPR013083: Zinc finger, RING/FYVE/PHD-type; IPR013087: Zinc finger C2H2-type; IPR016135: Ubiquitin-conjugating enzyme/RWD-like; IPR017907: Zinc finger, RING-type, conserved site	GO:0003676 MF: nucleic acid binding;GO:0005515 MF: protein binding;GO:0008270 MF: zinc ion binding
IACX502	SNP	1B	50184440	50184440	50184440	--	--	5.36535e+06	23998298	-594159	NA	NA	NA
TraesCS1B01G065900	gene	1B	50185038	50183778	50186297	NA	NA	5.36535e+06	23998896	-593561	NA	NA	NA
TraesCS1B01G066000	gene	1B	50204956	50203806	50206105	ABC transporter G family member	NA	5.36535e+06	24018814	-573643	PF00005: ABC transporter; PF01061: ABC-2 type transporter	IPR003439: ABC transporter-like; IPR003593: AAA+ ATPase domain; IPR013525: ABC-2 type transporter; IPR017871: ABC transporter, conserved site; IPR027417: P-loop containing nucleoside triphosphate hydrolase	GO:0005524 MF: ATP binding;GO:0016020 CC: membrane;GO:0016887 MF: ATPase activity
TraesCS1B01G066100	gene	1B	50273930	50273523	50274338	NA	NA	5.36535e+06	24087788	-504669	NA	NA	NA
TraesCS1B01G066200	gene	1B	50303196	50302948	50303445	Protein FATTY ACID EXPORT 4, chloroplastic	NA	5.36535e+06	24117054	-475403	NA	NA	NA
TraesCS1B01G066300	gene	1B	50399288	50398410	50400166	Peptidyl-prolyl cis-trans isomerase	NA	5.36535e+06	24213146	-379311	PF04979: Protein phosphatase inhibitor 2 (IPP-2)	IPR007062: Protein phosphatase inhibitor 2 (IPP-2)	GO:0004864 MF: protein phosphatase inhibitor activity;GO:0009966 BP: regulation of signal transduction;GO:0043666 BP: regulation of phosphoprotein phosphatase activity
TraesCS1B01G066400	gene	1B	50776764	50774976	50778552	Alcohol dehydrogenase, putative	NA	5.36535e+06	24590622	-1835	PF08240: Alcohol dehydrogenase GroES-like domain; PF00107: Zinc-binding dehydrogenase	IPR002328: Alcohol dehydrogenase, zinc-type, conserved site; IPR011032: GroES-like; IPR013149: Alcohol dehydrogenase, C-terminal; IPR013154: Alcohol dehydrogenase, N-terminal; IPR016040: NAD(P)-binding domain	GO:0008270 MF: zinc ion binding;GO:0016491 MF: oxidoreductase activity;GO:0055114 BP: oxidation-reduction process
BS00087784_51	SNP	1B	50777978	50777978	50777978	--	--	5.36535e+06	24591836	-621	NA	NA	NA
BS00087787_51	associated SNP	1B	50778599	50778599	50778599	Temperature Response	intersection 6: (T[min])	5.36535e+06	0	0	NA	NA	NA
TraesCS1B01G066500	gene	1B	50901440	50900673	50902208	Tryptophan decarboxylase	NA	5.36535e+06	122841	-5978297	PF00282: Pyridoxal-dependent decarboxylase conserved domain	IPR002129: Pyridoxal phosphate-dependent decarboxylase; IPR010977: Aromatic-L-amino-acid decarboxylase; IPR015421: Pyridoxal phosphate-dependent transferase, major region, subdomain 1; IPR015422: Pyridoxal phosphate-dependent transferase, subdomain 2; IPR015424: Pyridoxal phosphate-dependent transferase; IPR021115: Pyridoxal-phosphate binding site	GO:0003824 MF: catalytic activity;GO:0006520 BP: cellular amino acid metabolic process;GO:0016831 MF: carboxy-lyase activity;GO:0019752 BP: carboxylic acid metabolic process;GO:0030170 MF: pyridoxal phosphate binding
TraesCS1B01G066600	gene	1B	50951340	50950572	50952107	Tryptophan decarboxylase	NA	5.36535e+06	172741	-5928397	PF00282: Pyridoxal-dependent decarboxylase conserved domain	IPR002129: Pyridoxal phosphate-dependent decarboxylase; IPR010977: Aromatic-L-amino-acid decarboxylase; IPR015421: Pyridoxal phosphate-dependent transferase, major region, subdomain 1; IPR015422: Pyridoxal phosphate-dependent transferase, subdomain 2; IPR015424: Pyridoxal phosphate-dependent transferase; IPR021115: Pyridoxal-phosphate binding site	GO:0003824 MF: catalytic activity;GO:0006520 BP: cellular amino acid metabolic process;GO:0016831 MF: carboxy-lyase activity;GO:0019752 BP: carboxylic acid metabolic process;GO:0030170 MF: pyridoxal phosphate binding
TraesCS1B01G066700	gene	1B	50987736	50987332	50988141	Pentatricopeptide repeat-containing protein	NA	5.36535e+06	209137	-5892001	PF13812: Pentatricopeptide repeat domain; PF01535: PPR repeat	IPR002885: Pentatricopeptide repeat	NA
TraesCS1B01G066800	gene	1B	50998904	50997970	50999838	2-phytyl-1,4-naphtoquinone methyltransferase	NA	5.36535e+06	220305	-5880833	NA	NA	NA
TraesCS1B01G066900	gene	1B	51106377	51105503	51107251	Bidirectional sugar transporter SWEET	NA	5.36535e+06	327778	-5773360	PF03083: Sugar efflux transporter for intercellular exchange	IPR004316: SWEET sugar transporter	GO:0016021 CC: integral component of membrane
TraesCS1B01G067000	gene	1B	51300107	51299932	51300282	Defensin-like protein	NA	5.36535e+06	521508	-5579630	PF00304: Gamma-thionin family	IPR003614: Knottin, scorpion toxin-like; IPR008176: Defensin, plant	GO:0006952 BP: defense response
TraesCS1B01G067100	gene	1B	51323551	51323194	51323908	Defensin	NA	5.36535e+06	544952	-5556186	PF00304: Gamma-thionin family	IPR003614: Knottin, scorpion toxin-like; IPR008176: Defensin, plant	GO:0006952 BP: defense response
TraesCS1B01G067200	gene	1B	51329570	51329202	51329938	LysM domain receptor-like kinase 3	NA	5.36535e+06	550971	-5550167	NA	NA	NA
TraesCS1B01G067300	gene	1B	51590313	51590005	51590621	Defensin	NA	5.36535e+06	811714	-5289424	PF00304: Gamma-thionin family	IPR003614: Knottin, scorpion toxin-like; IPR008176: Defensin, plant	GO:0006952 BP: defense response
TraesCS1B01G067400	gene	1B	51616550	51614759	51618342	NA	NA	5.36535e+06	837951	-5263187	NA	NA	NA
TraesCS1B01G067500	gene	1B	52294385	52293559	52295211	Cytochrome P450	NA	5.36535e+06	1515786	-4585352	PF00067: Cytochrome P450	IPR001128: Cytochrome P450; IPR002401: Cytochrome P450, E-class, group I; IPR017972: Cytochrome P450, conserved site	GO:0005506 MF: iron ion binding;GO:0016705 MF: oxidoreductase activity, acting on paired donors, with incorporation or reduction of molecular oxygen;GO:0020037 MF: heme binding;GO:0055114 BP: oxidation-reduction process
TraesCS1B01G067600	gene	1B	52348001	52347014	52348988	Acetyl-coenzyme A synthetase	NA	5.36535e+06	1569402	-4531736	PF00501: AMP-binding enzyme; PF13193: AMP-binding enzyme C-terminal domain	IPR000873: AMP-dependent synthetase/ligase; IPR025110: AMP-binding enzyme C-terminal domain	GO:0003824 MF: catalytic activity;GO:0008152 BP: metabolic process
TraesCS1B01G067700	gene	1B	52354086	52353384	52354788	NA	NA	5.36535e+06	1575487	-4525651	NA	NA	NA
Ra_c16879_977	SNP	1B	52405129	52405129	52405129	--	--	5.36535e+06	1626530	-4474608	NA	NA	NA
TraesCS1B01G067800	gene	1B	52406401	52404732	52408070	NA	NA	5.36535e+06	1627802	-4473336	NA	NA	NA
TraesCS1B01G067900	gene	1B	52415359	52415103	52415615	Enolase	NA	5.36535e+06	1636760	-4464378	NA	NA	NA
TraesCS1B01G068000	gene	1B	52900051	52898267	52901835	WEB family protein, chloroplastic	NA	5.36535e+06	2121452	-3979686	NA	NA	NA
wsnp_Ex_c12063_19310114	SNP	1B	52901757	52901757	52901757	--	--	5.36535e+06	2123158	-3977980	NA	NA	NA
TraesCS1B01G068100	gene	1B	52906254	52903646	52908861	Kinase interacting (KIP1-like) family protein	NA	5.36535e+06	2127655	-3973483	PF07765: KIP1-like protein	IPR011684: Protein Networked (NET), actin-binding (NAB) domain	GO:0003779 MF: actin binding
TraesCS1B01G068200	gene	1B	53051369	53050349	53052389	Prostaglandin E synthase 3	NA	5.36535e+06	2272770	-3828368	PF04969: CS domain	IPR007052: CS domain; IPR008978: HSP20-like chaperone	NA
TraesCS1B01G068300	gene	1B	53078882	53075386	53082377	Disease resistance protein (CC-NBS-LRR class) family	NA	5.36535e+06	2300283	-3800855	NA	NA	NA
TraesCS1B01G068400	gene	1B	53243418	53242996	53243840	Glycine-rich protein A3	NA	5.36535e+06	2464819	-3636319	NA	NA	NA
TraesCS1B01G068500	gene	1B	53248016	53247502	53248530	Glycine-rich protein A3	NA	5.36535e+06	2469417	-3631721	NA	NA	NA
Tdurum_contig26281_139	SNP	1B	53248219	53248219	53248219	--	--	5.36535e+06	2469620	-3631518	NA	NA	NA
TraesCS1B01G068600	gene	1B	53249892	53249344	53250441	Protein aluminum sensitive 3	NA	5.36535e+06	2471293	-3629845	PF03649: Uncharacterised protein family (UPF0014)	IPR005226: UPF0014 family	NA
TraesCS1B01G068700	gene	1B	53251189	53251101	53251277	transmembrane protein	NA	5.36535e+06	2472590	-3628548	PF15054: Domain of unknown function (DUF4535)	IPR027854: Protein of unknown function DUF4535	NA
TraesCS1B01G068800	gene	1B	53332625	53332466	53332784	Elongation factor Tu	NA	5.36535e+06	2554026	-3547112	NA	NA	NA
TraesCS1B01G068900	gene	1B	53338410	53338147	53338674	NADH-ubiquinone oxidoreductase chain 4	NA	5.36535e+06	2559811	-3541327	NA	NA	NA
TraesCS1B01G069000	gene	1B	53365248	53364786	53365711	Wuschel-related homeobox protein	NA	5.36535e+06	2586649	-3514489	PF00046: Homeobox domain	IPR001356: Homeobox domain; IPR009057: Homeobox domain-like	GO:0003677 MF: DNA binding
TraesCS1B01G069100	gene	1B	53926228	53924858	53927598	late embryogenesis abundant hydroxyproline-rich glycoprotein family protein	NA	5.36535e+06	3147629	-2953509	NA	NA	NA
TraesCS1B01G069200	gene	1B	54134396	54132446	54136347	GDSL esterase/lipase	NA	5.36535e+06	3355797	-2745341	PF00657: GDSL-like Lipase/Acylhydrolase	IPR001087: GDSL lipase/esterase; IPR013830: SGNH hydrolase-type esterase domain	GO:0016788 MF: hydrolase activity, acting on ester bonds
TraesCS1B01G069300	gene	1B	54881938	54876190	54887687	Mammalian uncoordinated homology 13, domain 2	NA	5.36535e+06	4103339	-1997799	PF05664: Plant family of unknown function (DUF810)	IPR008528: Protein of unknown function DUF810; IPR014770: Munc13 homology 1; IPR014772: Mammalian uncoordinated homology 13, domain 2	NA
TraesCS1B01G069400	gene	1B	54964380	54964003	54964757	CASP-like protein	NA	5.36535e+06	4185781	-1915357	PF04535: Domain of unknown function (DUF588)	IPR006702: Domain of unknown function DUF588	NA
TraesCS1B01G069500	gene	1B	54973438	54973058	54973819	Germin-like protein	NA	5.36535e+06	4194839	-1906299	PF00190: Cupin	IPR001929: Germin; IPR006045: Cupin 1; IPR011051: RmlC-like cupin domain; IPR014710: RmlC-like jelly roll fold; IPR019780: Germin, manganese binding site	GO:0030145 MF: manganese ion binding;GO:0045735 MF: nutrient reservoir activity
TraesCS1B01G069600	gene	1B	54978327	54977879	54978775	Germin-like protein	NA	5.36535e+06	4199728	-1901410	PF00190: Cupin	IPR001929: Germin; IPR006045: Cupin 1; IPR011051: RmlC-like cupin domain; IPR014710: RmlC-like jelly roll fold; IPR019780: Germin, manganese binding site	GO:0030145 MF: manganese ion binding;GO:0045735 MF: nutrient reservoir activity
TraesCS1B01G069700	gene	1B	55007665	55007288	55008042	CASP-like protein	NA	5.36535e+06	4229066	-1872072	PF04535: Domain of unknown function (DUF588)	IPR006702: Domain of unknown function DUF588	NA
TraesCS1B01G069800	gene	1B	55011968	55011587	55012348	Germin-like protein	NA	5.36535e+06	4233369	-1867769	PF00190: Cupin	IPR001929: Germin; IPR006045: Cupin 1; IPR011051: RmlC-like cupin domain; IPR014710: RmlC-like jelly roll fold; IPR019780: Germin, manganese binding site	GO:0030145 MF: manganese ion binding;GO:0045735 MF: nutrient reservoir activity
TraesCS1B01G069900	gene	1B	55016858	55016410	55017306	Germin-like protein	NA	5.36535e+06	4238259	-1862879	PF00190: Cupin	IPR001929: Germin; IPR006045: Cupin 1; IPR011051: RmlC-like cupin domain; IPR014710: RmlC-like jelly roll fold; IPR019780: Germin, manganese binding site	GO:0030145 MF: manganese ion binding;GO:0045735 MF: nutrient reservoir activity
TraesCS1B01G070000	gene	1B	55205805	55205428	55206182	Germin-like protein	NA	5.36535e+06	4427206	-1673932	PF00190: Cupin	IPR001929: Germin; IPR006045: Cupin 1; IPR011051: RmlC-like cupin domain; IPR014710: RmlC-like jelly roll fold; IPR019780: Germin, manganese binding site	GO:0030145 MF: manganese ion binding;GO:0045735 MF: nutrient reservoir activity
TraesCS1B01G070100	gene	1B	55241593	55241216	55241970	Germin-like protein	NA	5.36535e+06	4462994	-1638144	PF00190: Cupin	IPR001929: Germin; IPR006045: Cupin 1; IPR011051: RmlC-like cupin domain; IPR014710: RmlC-like jelly roll fold; IPR019780: Germin, manganese binding site	GO:0030145 MF: manganese ion binding;GO:0045735 MF: nutrient reservoir activity
TraesCS1B01G070200	gene	1B	55338360	55338071	55338649	NA	NA	5.36535e+06	4559761	-1541377	NA	NA	NA
TraesCS1B01G070300	gene	1B	55428516	55428139	55428894	Germin-like protein 1	NA	5.36535e+06	4649917	-1451221	PF00190: Cupin	IPR001929: Germin; IPR006045: Cupin 1; IPR011051: RmlC-like cupin domain; IPR014710: RmlC-like jelly roll fold; IPR019780: Germin, manganese binding site	GO:0030145 MF: manganese ion binding;GO:0045735 MF: nutrient reservoir activity
TraesCS1B01G070400	gene	1B	55462056	55461585	55462528	tRNA (guanine-N(1)-)-methyltransferase	NA	5.36535e+06	4683457	-1417681	NA	NA	NA
TraesCS1B01G070500	gene	1B	55951539	55950992	55952086	NA	NA	5.36535e+06	5172940	-928198	NA	NA	NA
TraesCS1B01G070600	gene	1B	55967974	55967357	55968591	NA	NA	5.36535e+06	5189375	-911763	NA	NA	NA
TraesCS1B01G070700	gene	1B	55972196	55971894	55972498	Ubiquitin activating enzyme E1	NA	5.36535e+06	5193597	-907541	PF10585: Ubiquitin-activating enzyme active site	IPR000594: THIF-type NAD/FAD binding fold; IPR019572: Ubiquitin-activating enzyme, catalytic cysteine domain; IPR023318: Ubiquitin activating enzyme, alpha domain	GO:0008641 MF: small protein activating enzyme activity;GO:0016881 MF: acid-amino acid ligase activity
TraesCS1B01G070800	gene	1B	55977592	55977191	55977992	Vitamin B12 transporter BtuB	NA	5.36535e+06	5198993	-902145	PF07797: Protein of unknown function (DUF1639)	IPR012438: Protein of unknown function DUF1639	NA
TraesCS1B01G070900	gene	1B	55993921	55993619	55994223	Ubiquitin activating enzyme E1	NA	5.36535e+06	5215322	-885816	PF10585: Ubiquitin-activating enzyme active site	IPR000594: THIF-type NAD/FAD binding fold; IPR019572: Ubiquitin-activating enzyme, catalytic cysteine domain; IPR023318: Ubiquitin activating enzyme, alpha domain	GO:0008641 MF: small protein activating enzyme activity;GO:0016881 MF: acid-amino acid ligase activity
TraesCS1B01G071000	gene	1B	56011125	56010274	56011976	NA	NA	5.36535e+06	5232526	-868612	NA	NA	NA
TraesCS1B01G071100	gene	1B	56017596	56016961	56018232	Vitamin B12 transporter BtuB	NA	5.36535e+06	5238997	-862141	PF07797: Protein of unknown function (DUF1639)	IPR012438: Protein of unknown function DUF1639	NA
TraesCS1B01G071200	gene	1B	56062498	56062057	56062938	Protein SENSITIVITY TO RED LIGHT REDUCED 1	NA	5.36535e+06	5283899	-817239	PF07985: SRR1	IPR012942: Sensitivity To Red Light Reduced-like, SRR1	NA
TraesCS1B01G071300	gene	1B	56140408	56140012	56140804	DUF1639 family protein	NA	5.36535e+06	5361809	-739329	PF07797: Protein of unknown function (DUF1639)	IPR012438: Protein of unknown function DUF1639	NA
Kukri_c18006_1568	SNP	1B	56312008	56312008	56312008	--	--	5.36535e+06	5533409	-567729	NA	NA	NA
TraesCS1B01G071400	gene	1B	56312744	56310657	56314832	Nuclear factor related to kappa-B-binding protein	NA	5.36535e+06	5534145	-566993	NA	NA	NA
wsnp_Ku_c11987_19473636	SNP	1B	56313247	56313247	56313247	--	--	5.36535e+06	5534648	-566490	NA	NA	NA
wsnp_Ex_c6417_11155739	SNP	1B	56314972	56314972	56314972	--	--	5.36535e+06	5536373	-564765	NA	NA	NA
BS00105606_51	SNP	1B	56316988	56316988	56316988	--	--	5.36535e+06	5538389	-562749	NA	NA	NA
TraesCS1B01G071500	gene	1B	56319558	56316840	56322275	Kinesin-like protein	NA	5.36535e+06	5540959	-560179	PF00225: Kinesin motor domain	IPR001752: Kinesin motor domain; IPR019821: Kinesin motor domain, conserved site; IPR027417: P-loop containing nucleoside triphosphate hydrolase	GO:0003777 MF: microtubule motor activity;GO:0005524 MF: ATP binding;GO:0007018 BP: microtubule-based movement;GO:0008017 MF: microtubule binding
TraesCS1B01G071600	gene	1B	56492506	56491183	56493829	Pentatricopeptide repeat-containing protein	NA	5.36535e+06	5713907	-387231	PF01535: PPR repeat; PF13041: PPR repeat family; PF12854: PPR repeat	IPR002885: Pentatricopeptide repeat; IPR011990: Tetratricopeptide-like helical domain	GO:0005515 MF: protein binding
Kukri_c23300_267	associated SNP	1B	56879737	56879737	56879737	Phenology	intersection 8: (t[PH[stop]])	5.36535e+06	0	0	NA	NA	NA
TraesCS1B01G071700	gene	1B	56881122	56879177	56883068	NA	NA	5.36535e+06	1385	-122356	NA	NA	NA
TraesCS1B01G071900	gene	1B	56883734	56883391	56884076	Glycerol-3-phosphate dehydrogenase [NAD(P)+]	NA	5.36535e+06	3997	-119744	NA	NA	NA
TraesCS1B01G071800	gene	1B	56885720	56883314	56888127	Integral membrane protein, TerC family protein	NA	5.36535e+06	5983	-117758	PF03741: Integral membrane protein TerC family	IPR005496: Integral membrane protein TerC; IPR022369: Integral membrane protein TerC, riboswitch-linked	GO:0016021 CC: integral component of membrane
TraesCS1B01G072000	gene	1B	56892606	56890943	56894269	Transmembrane protein, putative	NA	5.36535e+06	12869	-110872	PF06749: Protein of unknown function (DUF1218)	IPR009606: Protein of unknown function DUF1218	NA
TraesCS1B01G072100	gene	1B	56977152	56976659	56977645	Epsin	NA	5.36535e+06	97415	-26326	PF01417: ENTH domain	IPR008942: ENTH/VHS; IPR013809: ENTH domain	NA
TraesCS1B01G072200	gene	1B	56998780	56994218	57003342	DIS3-like exonuclease 2	NA	5.36535e+06	119043	-4698	PF00773: RNB domain	IPR011991: Winged helix-turn-helix DNA-binding domain; IPR012340: Nucleic acid-binding, OB-fold	NA
Tdurum_contig75938_1546	associated SNP	1B	57003478	57003478	57003478	Phenology	intersection 8: (t[PH[stop]])	5.36535e+06	0	0	NA	NA	NA
TraesCS1B01G072300	gene	1B	57010700	57009346	57012053	Pentatricopeptide repeat-containing protein	NA	5.36535e+06	7222	-55192558	PF01535: PPR repeat; PF12854: PPR repeat; PF13041: PPR repeat family	IPR002885: Pentatricopeptide repeat	NA
TraesCS1B01G072400	gene	1B	57017286	57016242	57018329	Pentatricopeptide repeat-containing protein	NA	5.36535e+06	13808	-55185972	PF13041: PPR repeat family; PF01535: PPR repeat; PF12854: PPR repeat; PF13812: Pentatricopeptide repeat domain	IPR002885: Pentatricopeptide repeat	NA
TraesCS1B01G072500	gene	1B	57023524	57022598	57024451	Glucan endo-1,3-beta-glucosidase, putative	NA	5.36535e+06	20046	-55179734	PF00332: Glycosyl hydrolases family 17	IPR000490: Glycoside hydrolase family 17; IPR017853: Glycoside hydrolase superfamily	GO:0004553 MF: hydrolase activity, hydrolyzing O-glycosyl compounds;GO:0005975 BP: carbohydrate metabolic process
TraesCS1B01G072600	gene	1B	57047806	57044480	57051132	Glucan endo-1,3-beta-glucosidase, putative	NA	5.36535e+06	44328	-55155452	PF00332: Glycosyl hydrolases family 17	IPR000490: Glycoside hydrolase family 17; IPR017853: Glycoside hydrolase superfamily	GO:0004553 MF: hydrolase activity, hydrolyzing O-glycosyl compounds;GO:0005975 BP: carbohydrate metabolic process
TraesCS1B01G072700	gene	1B	57104957	57104191	57105723	Pentatricopeptide repeat-containing protein	NA	5.36535e+06	101479	-55098301	PF01535: PPR repeat; PF13041: PPR repeat family; PF13812: Pentatricopeptide repeat domain	IPR002885: Pentatricopeptide repeat	NA
TraesCS1B01G072800	gene	1B	57110636	57110355	57110917	NA	NA	5.36535e+06	107158	-55092622	NA	NA	NA
TraesCS1B01G072900	gene	1B	57131356	57130046	57132667	Pentatricopeptide repeat-containing protein	NA	5.36535e+06	127878	-55071902	PF01535: PPR repeat; PF13041: PPR repeat family; PF12854: PPR repeat	IPR002885: Pentatricopeptide repeat	NA
TraesCS1B01G073000	gene	1B	57139080	57138687	57139472	Pentatricopeptide repeat-containing protein	NA	5.36535e+06	135602	-55064178	PF13041: PPR repeat family; PF01535: PPR repeat	IPR002885: Pentatricopeptide repeat	NA
TraesCS1B01G073100	gene	1B	57221827	57220917	57222737	Pentatricopeptide repeat-containing protein	NA	5.36535e+06	218349	-54981431	PF13041: PPR repeat family; PF01535: PPR repeat	IPR002885: Pentatricopeptide repeat	NA
TraesCS1B01G073200	gene	1B	57374754	57374298	57375209	Pentatricopeptide repeat-containing protein	NA	5.36535e+06	371276	-54828504	PF01535: PPR repeat; PF13041: PPR repeat family	IPR002885: Pentatricopeptide repeat	NA
TraesCS1B01G073300	gene	1B	57380142	57378928	57381357	Protein ABIL1	NA	5.36535e+06	376664	-54823116	NA	NA	NA
TraesCS1B01G073400	gene	1B	57432432	57432201	57432664	S-locus lectin protein kinase family protein	NA	5.36535e+06	428954	-54770826	NA	NA	NA
TraesCS1B01G073500	gene	1B	57435728	57435495	57435962	evolutionarily conserved C-terminal region 6	NA	5.36535e+06	432250	-54767530	NA	NA	NA
TraesCS1B01G073600	gene	1B	57438329	57437484	57439174	NA	NA	5.36535e+06	434851	-54764929	NA	NA	NA
TraesCS1B01G073700	gene	1B	57499738	57498378	57501098	Pyrimidine-specific ribonucleoside hydrolase	NA	5.36535e+06	496260	-54703520	PF01156: Inosine-uridine preferring nucleoside hydrolase	IPR001910: Inosine/uridine-preferring nucleoside hydrolase domain	NA
TraesCS1B01G073800	gene	1B	57616416	57615167	57617666	NA	NA	5.36535e+06	612938	-54586842	NA	NA	NA
TraesCS1B01G073900	gene	1B	57630046	57629843	57630250	Heavy metal transport/detoxification protein	NA	5.36535e+06	626568	-54573212	NA	NA	NA
TraesCS1B01G074000	gene	1B	57643850	57643643	57644056	Heavy metal transport/detoxification protein	NA	5.36535e+06	640372	-54559408	NA	NA	NA
TraesCS1B01G074100	gene	1B	57682855	57682650	57683060	Heavy metal transport/detoxification superfamily protein, putative	NA	5.36535e+06	679377	-54520403	NA	NA	NA
TraesCS1B01G074200	gene	1B	57706090	57705874	57706305	Heavy metal transport/detoxification protein	NA	5.36535e+06	702612	-54497168	NA	NA	NA
TraesCS1B01G074300	gene	1B	57713000	57712473	57713527	30S ribosomal protein S4	NA	5.36535e+06	709522	-54490258	NA	NA	NA
wsnp_CAP8_c4576_2228073	SNP	1B	57713354	57713354	57713354	--	--	5.36535e+06	709876	-54489904	NA	NA	NA
TraesCS1B01G074400	gene	1B	57766041	57765551	57766531	tRNA dimethylallyltransferase	NA	5.36535e+06	762563	-54437217	PF01715: IPP transferase	IPR018022: tRNA dimethylallyltransferase; IPR027417: P-loop containing nucleoside triphosphate hydrolase	GO:0008033 BP: tRNA processing
TraesCS1B01G074500	gene	1B	57774906	57771859	57777954	NA	NA	5.36535e+06	771428	-54428352	NA	NA	NA
TraesCS1B01G074600	gene	1B	57790517	57789346	57791688	Pentatricopeptide repeat-containing protein	NA	5.36535e+06	787039	-54412741	PF01535: PPR repeat; PF13041: PPR repeat family; PF12854: PPR repeat	IPR002885: Pentatricopeptide repeat; IPR011990: Tetratricopeptide-like helical domain	GO:0005515 MF: protein binding
TraesCS1B01G074700	gene	1B	58031840	58030819	58032861	NA	NA	5.36535e+06	1028362	-54171418	NA	NA	NA
TraesCS1B01G074800	gene	1B	58049112	58049015	58049209	response regulator 17	NA	5.36535e+06	1045634	-54154146	NA	NA	NA
TraesCS1B01G074900	gene	1B	58088046	58087949	58088143	response regulator 17	NA	5.36535e+06	1084568	-54115212	NA	NA	NA
TraesCS1B01G075100	gene	1B	58114691	58114594	58114788	response regulator 17	NA	5.36535e+06	1111213	-54088567	NA	NA	NA
TraesCS1B01G075000	gene	1B	58115323	58114326	58116320	Pentatricopeptide repeat-containing protein	NA	5.36535e+06	1111845	-54087935	PF01535: PPR repeat; PF13041: PPR repeat family	IPR002885: Pentatricopeptide repeat; IPR011990: Tetratricopeptide-like helical domain	GO:0005515 MF: protein binding
TraesCS1B01G075200	gene	1B	58323258	58321770	58324746	Glutamyl-tRNA reductase	NA	5.36535e+06	1319780	-53880000	PF05201: Glutamyl-tRNAGlu reductase, N-terminal domain; PF01488: Shikimate / quinate 5-dehydrogenase; PF00745: Glutamyl-tRNAGlu reductase, dimerisation domain	IPR000343: Tetrapyrrole biosynthesis, glutamyl-tRNA reductase; IPR006151: Quinate/shikimate 5-dehydrogenase/glutamyl-tRNA reductase; IPR015895: Tetrapyrrole biosynthesis, glutamyl-tRNA reductase, N-terminal; IPR015896: Tetrapyrrole biosynthesis, glutamyl-tRNA reductase, dimerisation domain; IPR016040: NAD(P)-binding domain; IPR018214: Glutamyl-tRNA reductase, conserved site	GO:0008883 MF: glutamyl-tRNA reductase activity;GO:0033014 BP: tetrapyrrole biosynthetic process;GO:0050661 MF: NADP binding;GO:0055114 BP: oxidation-reduction process
RAC875_rep_c109416_191	SNP	1B	58324364	58324364	58324364	--	--	5.36535e+06	1320886	-53878894	NA	NA	NA
CAP8_rep_c9642_82	SNP	1B	58324563	58324563	58324563	--	--	5.36535e+06	1321085	-53878695	NA	NA	NA
Excalibur_c17202_1833	SNP	1B	58325006	58325006	58325006	--	--	5.36535e+06	1321528	-53878252	NA	NA	NA
TraesCS1B01G075400	gene	1B	58326808	58326648	58326967	Chlororespiratory reduction 21	NA	5.36535e+06	1323330	-53876450	NA	NA	NA
TraesCS1B01G075300	gene	1B	58327142	58326245	58328038	Pentatricopeptide repeat-containing protein	NA	5.36535e+06	1323664	-53876116	PF13041: PPR repeat family; PF01535: PPR repeat	IPR002885: Pentatricopeptide repeat	NA
TraesCS1B01G075500	gene	1B	58540750	58540169	58541331	NA	NA	5.36535e+06	1537272	-53662508	NA	NA	NA
TraesCS1B01G075600	gene	1B	58545552	58544730	58546373	Remorin family protein	NA	5.36535e+06	1542074	-53657706	PF03763: Remorin, C-terminal region	IPR005516: Remorin, C-terminal	NA
TraesCS1B01G075700	gene	1B	58554204	58549797	58558611	Receptor-like protein kinase	NA	5.36535e+06	1550726	-53649054	PF13947: Wall-associated receptor kinase galacturonan-binding; PF07645: Calcium-binding EGF domain; PF07714: Protein tyrosine kinase	IPR000152: EGF-type aspartate/asparagine hydroxylation site; IPR000719: Protein kinase domain; IPR000742: EGF-like domain; IPR001245: Serine-threonine/tyrosine-protein kinase, catalytic domain; IPR001881: EGF-like calcium-binding domain; IPR008271: Serine/threonine-protein kinase, active site; IPR011009: Protein kinase-like domain; IPR017441: Protein kinase, ATP binding site; IPR018097: EGF-like …	GO:0004672 MF: protein kinase activity;GO:0005509 MF: calcium ion binding;GO:0005515 MF: protein binding;GO:0005524 MF: ATP binding;GO:0006468 BP: protein phosphorylation;GO:0030247 MF: polysaccharide binding
TraesCS1B01G075800	gene	1B	58574914	58563500	58586329	Receptor-like protein kinase	NA	5.36535e+06	1571436	-53628344	PF00069: Protein kinase domain	IPR000719: Protein kinase domain; IPR008271: Serine/threonine-protein kinase, active site; IPR011009: Protein kinase-like domain; IPR017441: Protein kinase, ATP binding site	GO:0004672 MF: protein kinase activity;GO:0005524 MF: ATP binding;GO:0006468 BP: protein phosphorylation
TraesCS1B01G075900	gene	1B	58707140	58705113	58709166	DNA repair RAD51-like protein	NA	5.36535e+06	1703662	-53496118	PF08423: Rad51	IPR003593: AAA+ ATPase domain; IPR013632: DNA recombination and repair protein Rad51-like, C-terminal; IPR016467: DNA recombination and repair protein, RecA-like; IPR020588: DNA recombination and repair protein RecA-like, ATP-binding domain; IPR027417: P-loop containing nucleoside triphosphate hydrolase	GO:0003677 MF: DNA binding;GO:0005524 MF: ATP binding;GO:0006281 BP: DNA repair;GO:0008094 MF: DNA-dependent ATPase activity
TraesCS1B01G076000	gene	1B	58753556	58752977	58754134	NA	NA	5.36535e+06	1750078	-53449702	NA	NA	NA
TraesCS1B01G076100	gene	1B	58932164	58930827	58933501	Receptor-like protein kinase	NA	5.36535e+06	1928686	-53271094	PF13947: Wall-associated receptor kinase galacturonan-binding; PF07645: Calcium-binding EGF domain; PF00069: Protein kinase domain	IPR000152: EGF-type aspartate/asparagine hydroxylation site; IPR000719: Protein kinase domain; IPR000742: EGF-like domain; IPR001881: EGF-like calcium-binding domain; IPR008271: Serine/threonine-protein kinase, active site; IPR011009: Protein kinase-like domain; IPR017441: Protein kinase, ATP binding site; IPR018097: EGF-like calcium-binding, conserved site; IPR025287: Wall-associated receptor ki…	GO:0004672 MF: protein kinase activity;GO:0005509 MF: calcium ion binding;GO:0005515 MF: protein binding;GO:0005524 MF: ATP binding;GO:0006468 BP: protein phosphorylation;GO:0030247 MF: polysaccharide binding
TraesCS1B01G076200	gene	1B	59041962	59041159	59042766	NA	NA	5.36535e+06	2038484	-53161296	NA	NA	NA
TraesCS1B01G076300	gene	1B	59195287	59192897	59197677	AP2-like ethylene-responsive transcription factor	NA	5.36535e+06	2191809	-53007971	PF00847: AP2 domain	IPR001471: AP2/ERF domain; IPR016177: DNA-binding domain	GO:0003677 MF: DNA binding;GO:0003700 MF: transcription factor activity, sequence-specific DNA binding;GO:0006355 BP: regulation of transcription, DNA-templated
TraesCS1B01G076400	gene	1B	59456532	59456240	59456824	50S ribosomal protein L10	NA	5.36535e+06	2453054	-52746726	PF00466: Ribosomal protein L10	IPR001790: Ribosomal protein L10P	GO:0005622 CC: intracellular;GO:0042254 BP: ribosome biogenesis
TraesCS1B01G076500	gene	1B	59472635	59470089	59475181	Disease resistance protein RPM1	NA	5.36535e+06	2469157	-52730623	PF00931: NB-ARC domain	IPR002182: NB-ARC; IPR011991: Winged helix-turn-helix DNA-binding domain; IPR027417: P-loop containing nucleoside triphosphate hydrolase; IPR032675: Leucine-rich repeat domain, L domain-like	GO:0043531 MF: ADP binding
TraesCS1B01G076600	gene	1B	59521194	59514359	59528030	Receptor-like protein kinase	NA	5.36535e+06	2517716	-52682064	PF00069: Protein kinase domain	IPR000719: Protein kinase domain; IPR011009: Protein kinase-like domain	GO:0004672 MF: protein kinase activity;GO:0005524 MF: ATP binding;GO:0006468 BP: protein phosphorylation
TraesCS1B01G076700	gene	1B	59533746	59532756	59534735	Receptor-like protein kinase	NA	5.36535e+06	2530268	-52669512	PF00069: Protein kinase domain	IPR000719: Protein kinase domain; IPR011009: Protein kinase-like domain	GO:0004672 MF: protein kinase activity;GO:0005524 MF: ATP binding;GO:0006468 BP: protein phosphorylation
TraesCS1B01G076800	gene	1B	59538314	59535857	59540771	receptor kinase 1	NA	5.36535e+06	2534836	-52664944	PF00069: Protein kinase domain	IPR000719: Protein kinase domain; IPR008271: Serine/threonine-protein kinase, active site; IPR011009: Protein kinase-like domain; IPR017441: Protein kinase, ATP binding site	GO:0004672 MF: protein kinase activity;GO:0005524 MF: ATP binding;GO:0006468 BP: protein phosphorylation
TraesCS1B01G076900	gene	1B	59599347	59596531	59602163	TRIO/F-actin-binding protein	NA	5.36535e+06	2595869	-52603911	NA	NA	NA
TraesCS1B01G077000	gene	1B	59603212	59602545	59603880	Triose-phosphate transporter family protein	NA	5.36535e+06	2599734	-52600046	PF03151: Triose-phosphate Transporter family	IPR004853: Sugar phosphate transporter domain	NA
TraesCS1B01G077100	gene	1B	59631246	59630603	59631889	NA	NA	5.36535e+06	2627768	-52572012	NA	NA	NA
TraesCS1B01G077200	gene	1B	59635048	59634337	59635758	Histidine amino acid transporter	NA	5.36535e+06	2631570	-52568210	PF01490: Transmembrane amino acid transporter protein	IPR013057: Amino acid transporter, transmembrane domain	NA
TraesCS1B01G077300	gene	1B	59832904	59831820	59833988	Xylulose kinase	NA	5.36535e+06	2829426	-52370354	PF00370: FGGY family of carbohydrate kinases, N-terminal domain; PF02782: FGGY family of carbohydrate kinases, C-terminal domain	IPR018484: Carbohydrate kinase, FGGY, N-terminal; IPR018485: Carbohydrate kinase, FGGY, C-terminal	GO:0005975 BP: carbohydrate metabolic process;GO:0016773 MF: phosphotransferase activity, alcohol group as acceptor
TraesCS1B01G077400	gene	1B	59913267	59912738	59913796	cysteine-rich RLK (RECEPTOR-like protein kinase) 37	NA	5.36535e+06	2909789	-52289991	NA	NA	NA
TraesCS1B01G077500	gene	1B	60108410	60107697	60109124	Patatin	NA	5.36535e+06	3104932	-52094848	PF01734: Patatin-like phospholipase	IPR002641: Patatin-like phospholipase domain; IPR016035: Acyl transferase/acyl hydrolase/lysophospholipase	GO:0006629 BP: lipid metabolic process;GO:0008152 BP: metabolic process
TraesCS1B01G077600	gene	1B	60256690	60255829	60257550	Adenine/guanine permease	NA	5.36535e+06	3253212	-51946568	PF00860: Permease family	IPR006043: Xanthine/uracil/vitamin C permease	GO:0005215 MF: transporter activity;GO:0006810 BP: transport;GO:0016020 CC: membrane;GO:0055085 BP: transmembrane transport
TraesCS1B01G077700	gene	1B	60534042	60533669	60534415	Eukaryotic translation initiation factor 4B1	NA	5.36535e+06	3530564	-51669216	NA	NA	NA
TraesCS1B01G077800	gene	1B	60725062	60724234	60725889	Serine/threonine-protein kinase ATM	NA	5.36535e+06	3721584	-51478196	PF00855: PWWP domain	IPR000313: PWWP domain	NA
TraesCS1B01G077900	gene	1B	60964598	60963761	60965434	Serine/threonine-protein kinase ATM	NA	5.36535e+06	3961120	-51238660	PF00855: PWWP domain	IPR000313: PWWP domain	NA
TraesCS1B01G078000	gene	1B	61007538	61007336	61007740	NA	NA	5.36535e+06	4004060	-51195720	NA	NA	NA
TraesCS1B01G078100	gene	1B	61124916	61123408	61126425	Histone acetyltransferase	NA	5.36535e+06	4121438	-51078342	NA	NA	NA
TraesCS1B01G078200	gene	1B	61252259	61250692	61253826	P-loop containing nucleoside triphosphate hydrolases superfamily protein	NA	5.36535e+06	4248781	-50950999	NA	NA	NA
TraesCS1B01G078300	gene	1B	61319909	61319764	61320054	Cyst nematode resistance protein-like	NA	5.36535e+06	4316431	-50883349	NA	NA	NA
TraesCS1B01G078400	gene	1B	61347505	61346979	61348031	basic helix-loop-helix (bHLH) DNA-binding superfamily protein	NA	5.36535e+06	4344027	-50855753	NA	NA	NA
TraesCS1B01G078500	gene	1B	61488040	61487679	61488400	Transcriptional regulator MraZ	NA	5.36535e+06	4484562	-50715218	NA	NA	NA
TraesCS1B01G078600	gene	1B	61526472	61524316	61528628	Vacuolar processing enzyme	NA	5.36535e+06	4522994	-50676786	PF01650: Peptidase C13 family	IPR001096: Peptidase C13, legumain; IPR028361: GPI-anchor transamidase	GO:0003923 MF: GPI-anchor transamidase activity;GO:0006508 BP: proteolysis;GO:0008233 MF: peptidase activity;GO:0016255 BP: attachment of GPI anchor to protein;GO:0042765 CC: GPI-anchor transamidase complex
TraesCS1B01G078700	gene	1B	61614460	61613871	61615049	NA	NA	5.36535e+06	4610982	-50588798	NA	NA	NA
TraesCS1B01G078800	gene	1B	61668152	61667322	61668983	Pentatricopeptide repeat-containing protein	NA	5.36535e+06	4664674	-50535106	PF01535: PPR repeat; PF12854: PPR repeat; PF13041: PPR repeat family	IPR002885: Pentatricopeptide repeat; IPR011990: Tetratricopeptide-like helical domain	GO:0005515 MF: protein binding
RAC875_c79370_378	SNP	1B	61668501	61668501	61668501	--	--	5.36535e+06	4665023	-50534757	NA	NA	NA
TraesCS1B01G078900	gene	1B	61896921	61895584	61898258	Interactor of constitutive active ROPs 2, chloroplastic	NA	5.36535e+06	4893443	-50306337	NA	NA	NA
TraesCS1B01G079000	gene	1B	61900676	61899377	61901974	Ribosome biogenesis regulatory protein-like protein	NA	5.36535e+06	4897198	-50302582	PF04939: Ribosome biogenesis regulatory protein (RRS1)	IPR007023: Ribosomal biogenesis regulatory protein	GO:0005634 CC: nucleus;GO:0042254 BP: ribosome biogenesis
TraesCS1B01G079100	gene	1B	61953296	61952922	61953671	Leucine--tRNA ligase	NA	5.36535e+06	4949818	-50249962	NA	NA	NA
TraesCS1B01G079200	gene	1B	61962548	61962054	61963043	Fumarate reductase flavoprotein subunit	NA	5.36535e+06	4959070	-50240710	NA	NA	NA
TraesCS1B01G079300	gene	1B	61966769	61966495	61967043	Ribulose-5-phosphate reductase	NA	5.36535e+06	4963291	-50236489	NA	NA	NA
TraesCS1B01G079400	gene	1B	61973596	61969015	61978178	Myosin-4	NA	5.36535e+06	4970118	-50229662	NA	NA	NA
TraesCS1B01G079500	gene	1B	61995276	61994940	61995612	Receptor protein kinase, putative	NA	5.36535e+06	4991798	-50207982	NA	NA	NA
TraesCS1B01G079600	gene	1B	62023094	62022736	62023451	3-(3-hydroxy-phenyl)propionate/3-hydroxycinnamic acid hydroxylase	NA	5.36535e+06	5019616	-50180164	NA	NA	NA
TraesCS1B01G079700	gene	1B	62246334	62246087	62246580	50S ribosomal protein L22	NA	5.36535e+06	5242856	-49956924	NA	NA	NA
TraesCS1B01G079800	gene	1B	62284825	62284387	62285263	40S ribosomal protein S15a	NA	5.36535e+06	5281347	-49918433	NA	NA	NA
TraesCS1B01G099400	gene	1B	106904488	106904031	106904945	Polyadenylate-binding protein 1-B-binding protein	NA	5.36535e+06	49901010	-5298770	NA	NA	NA
TraesCS1B01G099500	gene	1B	107130824	107130327	107131322	polyadenylate-binding protein 1-B-binding protein	NA	5.36535e+06	50127346	-5072434	NA	NA	NA
TraesCS1B01G099600	gene	1B	107134954	107133328	107136579	Aspartic proteinase	NA	5.36535e+06	50131476	-5068304	PF00026: Eukaryotic aspartyl protease; PF03489: Saposin-like type B, region 2; PF05184: Saposin-like type B, region 1	IPR001461: Aspartic peptidase A1 family; IPR001969: Aspartic peptidase, active site; IPR007856: Saposin-like type B, region 1; IPR008138: Saposin B type, region 2; IPR008139: Saposin B type domain; IPR011001: Saposin-like; IPR021109: Aspartic peptidase domain; IPR033121: Peptidase family A1 domain	GO:0004190 MF: aspartic-type endopeptidase activity;GO:0006508 BP: proteolysis;GO:0006629 BP: lipid metabolic process
TraesCS1B01G099700	gene	1B	107138127	107137188	107139066	Transmembrane protein, putative	NA	5.36535e+06	50134649	-5065131	NA	NA	NA
TraesCS1B01G099800	gene	1B	107153066	107152463	107153668	Thioesterase family protein	NA	5.36535e+06	50149588	-5050192	PF03061: Thioesterase superfamily	IPR003736: Phenylacetic acid degradation-related domain; IPR006683: Thioesterase domain; IPR029069: HotDog domain	NA
TraesCS1B01G099900	gene	1B	107370615	107370326	107370904	SsrA-binding	NA	5.36535e+06	50367137	-4832643	NA	NA	NA
TraesCS1B01G100000	gene	1B	108093410	108092914	108093906	Chitinase	NA	5.36535e+06	51089932	-4109848	PF00182: Chitinase class I	IPR000726: Glycoside hydrolase, family 19, catalytic; IPR016283: Glycoside hydrolase, family 19; IPR023346: Lysozyme-like domain	GO:0004568 MF: chitinase activity;GO:0005975 BP: carbohydrate metabolic process;GO:0006032 BP: chitin catabolic process;GO:0016998 BP: cell wall macromolecule catabolic process
TraesCS1B01G100100	gene	1B	108210498	108210334	108210663	Low temperature and salt responsive protein	NA	5.36535e+06	51207020	-3992760	PF01679: Proteolipid membrane potential modulator	IPR000612: Proteolipid membrane potential modulator	GO:0016021 CC: integral component of membrane
TraesCS1B01G100200	gene	1B	108216050	108212980	108219121	Bushy growth protein	NA	5.36535e+06	51212572	-3987208	PF04855: SNF5 / SMARCB1 / INI1	IPR006939: SNF5/SMARCB1/INI1	GO:0000228 CC: nuclear chromosome;GO:0006338 BP: chromatin remodeling
TraesCS1B01G100300	gene	1B	108302766	108302245	108303286	Auxin-responsive protein	NA	5.36535e+06	51299288	-3900492	PF02309: AUX/IAA family	IPR000270: PB1 domain; IPR033389: AUX/IAA domain	GO:0005515 MF: protein binding
BS00049927_51	SNP	1B	108837080	108837080	108837080	--	--	5.36535e+06	51833602	-3366178	NA	NA	NA
TraesCS1B01G100400	gene	1B	109212330	109211348	109213313	Basic helix-loop-helix transcription factor	NA	5.36535e+06	52208852	-2990928	PF00010: Helix-loop-helix DNA-binding domain	IPR011598: Myc-type, basic helix-loop-helix (bHLH) domain	GO:0046983 MF: protein dimerization activity
BS00029013_51	SNP	1B	109283525	109283525	109283525	--	--	5.36535e+06	52280047	-2919733	NA	NA	NA
TraesCS1B01G100500	gene	1B	109349194	109347650	109350738	RNA-binding (RRM/RBD/RNP motifs) family protein	NA	5.36535e+06	52345716	-2854064	NA	IPR015300: DNA-binding pseudobarrel domain	NA
wsnp_Ku_c16938_25916260	SNP	1B	109728293	109728293	109728293	--	--	5.36535e+06	52724815	-2474965	NA	NA	NA
TraesCS1B01G100600	gene	1B	109729242	109728468	109730015	MYB transcription factor	NA	5.36535e+06	52725764	-2474016	PF00249: Myb-like DNA-binding domain	IPR001005: SANT/Myb domain; IPR009057: Homeobox domain-like; IPR017930: Myb domain	GO:0003677 MF: DNA binding
wsnp_Ex_c11976_19193550	SNP	1B	109729621	109729621	109729621	--	--	5.36535e+06	52726143	-2473637	NA	NA	NA
TraesCS1B01G100700	gene	1B	110126970	110126069	110127871	Peptide chain release factor 1	NA	5.36535e+06	53123492	-2076288	NA	NA	NA
TraesCS1B01G100800	gene	1B	110605875	110604203	110607547	RNA-binding family protein	NA	5.36535e+06	53602397	-1597383	PF00076: RNA recognition motif. (a.k.a. RRM, RBD, or RNP domain)	IPR000504: RNA recognition motif domain; IPR008111: RNA-binding motif protein 8	GO:0003676 MF: nucleic acid binding;GO:0003723 MF: RNA binding;GO:0005634 CC: nucleus;GO:0005737 CC: cytoplasm;GO:0006396 BP: RNA processing
TraesCS1B01G100900	gene	1B	110615316	110615134	110615499	60S acidic ribosomal protein P0	NA	5.36535e+06	53611838	-1587942	NA	NA	NA
TraesCS1B01G101000	gene	1B	110622272	110617215	110627328	Agenet domain containing protein	NA	5.36535e+06	53618794	-1580986	NA	IPR014002: Agenet domain, plant type	NA
TraesCS1B01G101100	gene	1B	111026053	111025341	111026765	Dehydrogenase	NA	5.36535e+06	54022575	-1177205	PF13561: Enoyl-(Acyl carrier protein) reductase	IPR002347: Short-chain dehydrogenase/reductase SDR; IPR016040: NAD(P)-binding domain; IPR020904: Short-chain dehydrogenase/reductase, conserved site	GO:0016491 MF: oxidoreductase activity
TraesCS1B01G101200	gene	1B	111030065	111027337	111032793	F-box/RNI-like/FBD-like domains-containing protein	NA	5.36535e+06	54026587	-1173193	PF08387: FBD	IPR006566: FBD domain; IPR032675: Leucine-rich repeat domain, L domain-like	NA
TraesCS1B01G101300	gene	1B	111051595	111050726	111052464	Benzyl alcohol O-benzoyltransferase	NA	5.36535e+06	54048117	-1151663	PF02458: Transferase family	IPR003480: Transferase	GO:0016747 MF: transferase activity, transferring acyl groups other than amino-acyl groups
TraesCS1B01G101400	gene	1B	111191967	111191819	111192115	Ubiquitinyl hydrolase 1	NA	5.36535e+06	54188489	-1011291	NA	NA	NA
TraesCS1B01G101500	gene	1B	111259091	111258361	111259821	Benzyl alcohol O-benzoyltransferase	NA	5.36535e+06	54255613	-944167	PF02458: Transferase family	IPR003480: Transferase	GO:0016747 MF: transferase activity, transferring acyl groups other than amino-acyl groups
TraesCS1B01G101600	gene	1B	111263026	111260762	111265289	tRNA/rRNA methyltransferase family protein	NA	5.36535e+06	54259548	-940232	PF00588: SpoU rRNA Methylase family	IPR001537: tRNA/rRNA methyltransferase, SpoU type; IPR029026: tRNA (guanine-N1-)-methyltransferase, N-terminal; IPR029028: Alpha/beta knot methyltransferases	GO:0003723 MF: RNA binding;GO:0006396 BP: RNA processing;GO:0008173 MF: RNA methyltransferase activity
TraesCS1B01G101700	gene	1B	111370019	111368141	111371897	RING/U-box superfamily protein, putative	NA	5.36535e+06	54366541	-833239	PF13920: Zinc finger, C3HC4 type (RING finger)	IPR001841: Zinc finger, RING-type; IPR013083: Zinc finger, RING/FYVE/PHD-type	GO:0005515 MF: protein binding;GO:0008270 MF: zinc ion binding
TraesCS1B01G101800	gene	1B	111670174	111669534	111670815	2,3-bisphosphoglycerate-dependent phosphoglycerate mutase	NA	5.36535e+06	54666696	-533084	PF00300: Histidine phosphatase superfamily (branch 1)	IPR001345: Phosphoglycerate/bisphosphoglycerate mutase, active site; IPR013078: Histidine phosphatase superfamily, clade-1; IPR029033: Histidine phosphatase superfamily	GO:0003824 MF: catalytic activity;GO:0008152 BP: metabolic process
TraesCS1B01G101900	gene	1B	111918222	111918023	111918421	embryo defective 2423	NA	5.36535e+06	54914744	-285036	NA	NA	NA
TraesCS1B01G102000	gene	1B	111972498	111972307	111972690	Heat-inducible transcription repressor HrcA	NA	5.36535e+06	54969020	-230760	NA	NA	NA
TraesCS1B01G102100	gene	1B	112194715	112194448	112194982	autophagy 2	NA	5.36535e+06	55191237	-8543	NA	NA	NA
Ku_c5960_496	associated SNP	1B	112203258	112203258	112203258	Phenology	intersection 7: (t[PH[start]])	5.36535e+06	0	0	NA	NA	NA
TraesCS1B01G102200	gene	1B	112206662	112202780	112210544	NA	NA	5.36535e+06	3404	-4963793	NA	NA	NA
TraesCS1B01G102300	gene	1B	112358796	112357006	112360587	Armadillo/beta-catenin-like repeat family protein, expressed	NA	5.36535e+06	155538	-4811659	NA	NA	NA
TraesCS1B01G102400	gene	1B	112412216	112411948	112412484	RHOMBOID-like protein 14	NA	5.36535e+06	208958	-4758239	NA	NA	NA
TraesCS1B01G102500	gene	1B	112504130	112503922	112504338	54S ribosomal protein L38, mitochondrial	NA	5.36535e+06	300872	-4666325	NA	NA	NA
BS00022473_51	SNP	1B	112504366	112504366	112504366	--	--	5.36535e+06	301108	-4666089	NA	NA	NA
TraesCS1B01G102600	gene	1B	112696462	112695112	112697813	N-acetyltransferase, putative	NA	5.36535e+06	493204	-4473993	PF00583: Acetyltransferase (GNAT) family	IPR000182: GNAT domain; IPR016181: Acyl-CoA N-acyltransferase	GO:0008080 MF: N-acetyltransferase activity
TraesCS1B01G102700	gene	1B	112750999	112748817	112753181	Aminotransferase	NA	5.36535e+06	547741	-4419456	PF00155: Aminotransferase class I and II	IPR004839: Aminotransferase, class I/classII; IPR015421: Pyridoxal phosphate-dependent transferase, major region, subdomain 1; IPR015422: Pyridoxal phosphate-dependent transferase, subdomain 2; IPR015424: Pyridoxal phosphate-dependent transferase	GO:0003824 MF: catalytic activity;GO:0009058 BP: biosynthetic process;GO:0030170 MF: pyridoxal phosphate binding
TraesCS1B01G102800	gene	1B	112865317	112864478	112866156	NA	NA	5.36535e+06	662059	-4305138	NA	NA	NA
TraesCS1B01G102900	gene	1B	113025487	113024653	113026321	NA	NA	5.36535e+06	822229	-4144968	NA	NA	NA
TraesCS1B01G103000	gene	1B	113212674	113212293	113213054	F-box/FBD-like domains containing protein	NA	5.36535e+06	1009416	-3957781	PF08387: FBD	IPR006566: FBD domain	NA
TraesCS1B01G103100	gene	1B	113213533	113213106	113213960	NA	NA	5.36535e+06	1010275	-3956922	NA	NA	NA
TraesCS1B01G103200	gene	1B	113315034	113314654	113315415	F-box/FBD-like domains containing protein	NA	5.36535e+06	1111776	-3855421	PF08387: FBD	IPR006566: FBD domain	NA
TraesCS1B01G103300	gene	1B	113315908	113315467	113316348	NA	NA	5.36535e+06	1112650	-3854547	NA	NA	NA
TraesCS1B01G103400	gene	1B	113497824	113497445	113498203	F-box/FBD-like domains containing protein	NA	5.36535e+06	1294566	-3672631	PF08387: FBD	IPR006566: FBD domain	NA
TraesCS1B01G103500	gene	1B	113498696	113498255	113499136	NA	NA	5.36535e+06	1295438	-3671759	NA	NA	NA
TraesCS1B01G103600	gene	1B	113515871	113514997	113516745	NA	NA	5.36535e+06	1312613	-3654584	NA	NA	NA
TraesCS1B01G103700	gene	1B	113564454	113563905	113565002	2-oxoglutarate (2OG) and Fe(II)-dependent oxygenase superfamily protein	NA	5.36535e+06	1361196	-3606001	PF14226: non-haem dioxygenase in morphine synthesis N-terminal; PF03171: 2OG-Fe(II) oxygenase superfamily	IPR005123: Oxoglutarate/iron-dependent dioxygenase; IPR026992: Non-haem dioxygenase N-terminal domain; IPR027443: Isopenicillin N synthase-like	GO:0016491 MF: oxidoreductase activity;GO:0055114 BP: oxidation-reduction process
TraesCS1B01G103800	gene	1B	113567479	113566959	113567999	NA	NA	5.36535e+06	1364221	-3602976	NA	NA	NA
TraesCS1B01G103900	gene	1B	113800083	113799586	113800580	Lysine-specific demethylase 5A	NA	5.36535e+06	1596825	-3370372	NA	NA	NA
TraesCS1B01G104000	gene	1B	113816976	113816355	113817598	F-box family protein	NA	5.36535e+06	1613718	-3353479	PF08387: FBD	IPR006566: FBD domain; IPR032675: Leucine-rich repeat domain, L domain-like	NA
Tdurum_contig20702_274	SNP	1B	113821079	113821079	113821079	--	--	5.36535e+06	1617821	-3349376	NA	NA	NA
TraesCS1B01G104100	gene	1B	114677872	114677727	114678017	NA	NA	5.36535e+06	2474614	-2492583	NA	NA	NA
TraesCS1B01G104200	gene	1B	114687009	114686573	114687445	Phosphoglycerate kinase	NA	5.36535e+06	2483751	-2483446	PF00162: Phosphoglycerate kinase	IPR001576: Phosphoglycerate kinase; IPR015824: Phosphoglycerate kinase, N-terminal	GO:0004618 MF: phosphoglycerate kinase activity;GO:0006096 BP: glycolytic process
TraesCS1B01G104300	gene	1B	114691758	114691532	114691985	Potassium channel toxin alpha-KTx 26.3	NA	5.36535e+06	2488500	-2478697	NA	NA	NA
TraesCS1B01G104400	gene	1B	115277314	115275555	115279074	Methyltransferase family protein	NA	5.36535e+06	3074056	-1893141	PF10294: Lysine methyltransferase	IPR019410: Lysine methyltransferase; IPR029063: S-adenosyl-L-methionine-dependent methyltransferase	NA
Kukri_c17540_394	SNP	1B	115278874	115278874	115278874	--	--	5.36535e+06	3075616	-1891581	NA	NA	NA
TraesCS1B01G104500	gene	1B	115280830	115279377	115282282	Carboxypeptidase	NA	5.36535e+06	3077572	-1889625	PF00450: Serine carboxypeptidase	IPR001563: Peptidase S10, serine carboxypeptidase; IPR018202: Serine carboxypeptidase, serine active site; IPR029058: Alpha/Beta hydrolase fold; IPR033124: Serine carboxypeptidases, histidine active site	GO:0004185 MF: serine-type carboxypeptidase activity;GO:0006508 BP: proteolysis
TraesCS1B01G104600	gene	1B	115285652	115283810	115287495	NA	NA	5.36535e+06	3082394	-1884803	NA	NA	NA
TraesCS1B01G104700	gene	1B	115450419	115449371	115451467	Cyclic nucleotide-gated channel	NA	5.36535e+06	3247161	-1720036	PF00520: Ion transport protein	IPR000048: IQ motif, EF-hand binding site; IPR000595: Cyclic nucleotide-binding domain; IPR005821: Ion transport domain; IPR014710: RmlC-like jelly roll fold; IPR018490: Cyclic nucleotide-binding-like	GO:0005216 MF: ion channel activity;GO:0005515 MF: protein binding;GO:0006811 BP: ion transport;GO:0016020 CC: membrane;GO:0055085 BP: transmembrane transport
TraesCS1B01G104800	gene	1B	115749686	115748987	115750386	NA	NA	5.36535e+06	3546428	-1420769	NA	NA	NA
TraesCS1B01G104900	gene	1B	115956166	115953071	115959262	Mitogen-activated protein kinase	NA	5.36535e+06	3752908	-1214289	PF00069: Protein kinase domain	IPR000719: Protein kinase domain; IPR003527: Mitogen-activated protein (MAP) kinase, conserved site; IPR011009: Protein kinase-like domain; IPR017441: Protein kinase, ATP binding site	GO:0004672 MF: protein kinase activity;GO:0004707 MF: MAP kinase activity;GO:0005524 MF: ATP binding;GO:0006468 BP: protein phosphorylation
TraesCS1B01G105000	gene	1B	116133984	116126296	116141672	Crossover junction endonuclease MUS81	NA	5.36535e+06	3930726	-1036471	PF02732: ERCC4 domain	IPR006166: ERCC4 domain; IPR011335: Restriction endonuclease type II-like	GO:0003677 MF: DNA binding;GO:0004518 MF: nuclease activity
TraesCS1B01G105100	gene	1B	116975220	116972864	116977576	Glioma tumor suppressor-like protein	NA	5.36535e+06	4771962	-195235	PF07767: Nop53 (60S ribosomal biogenesis)	IPR011687: Ribosome biogenesis protein Nop53/GLTSCR2	NA
Excalibur_c7954_672	associated SNP	1B	117170455	117170455	117170455	Temperature Response	intersection 6: (T[min])	5.36535e+06	0	0	NA	NA	NA
TraesCS1B01G105200	gene	1B	117174498	117170221	117178776	Transducin/WD-like repeat-protein	NA	5.36535e+06	4043	-14269	PF00400: WD domain, G-beta repeat	IPR001680: WD40 repeat; IPR015943: WD40/YVTN repeat-like-containing domain; IPR017986: WD40-repeat-containing domain	GO:0005515 MF: protein binding
TraesCS1B01G105300	gene	1B	117184148	117179685	117188611	O-acyltransferase	NA	5.36535e+06	13693	-4619	PF03062: MBOAT, membrane-bound O-acyltransferase family	IPR004299: Membrane bound O-acyl transferase, MBOAT	NA
Ku_c3695_1696	associated SNP	1B	117188767	117188767	117188767	Temperature Response	intersection 6: (T[min])	5.36535e+06	0	0	NA	NA	NA
wsnp_Ku_c3695_6810121	SNP	1B	117188925	117188925	117188925	--	--	5.36535e+06	158	-223613402	NA	NA	NA
TraesCS1B01G105400	gene	1B	117203868	117203352	117204383	NA	NA	5.36535e+06	15101	-223598459	NA	NA	NA
TraesCS1B01G105500	gene	1B	117273736	117270972	117276499	DUF4283 domain protein	NA	5.36535e+06	84969	-223528591	PF14111: Domain of unknown function (DUF4283)	IPR025558: Domain of unknown function DUF4283	NA
TraesCS1B01G105600	gene	1B	117379442	117379274	117379609	carotenoid isomerase	NA	5.36535e+06	190675	-223422885	NA	NA	NA
TraesCS1B01G105700	gene	1B	117389584	117386179	117392988	extracellular ligand-gated ion channel protein (DUF3537)	NA	5.36535e+06	200817	-223412743	PF12056: Protein of unknown function (DUF3537)	IPR021924: Protein of unknown function DUF3537	NA
TraesCS1B01G105800	gene	1B	117464240	117456336	117472144	NA	NA	5.36535e+06	275473	-223338087	NA	NA	NA
TraesCS1B01G105900	gene	1B	117532610	117532530	117532691	NAD(P)H-quinone oxidoreductase subunit I, chloroplastic	NA	5.36535e+06	343843	-223269717	NA	NA	NA
TraesCS1B01G106000	gene	1B	117798858	117798461	117799254	golgin Putative 1	NA	5.36535e+06	610091	-223003469	NA	NA	NA
TraesCS1B01G106100	gene	1B	117831287	117830891	117831683	golgin Putative 1	NA	5.36535e+06	642520	-222971040	NA	NA	NA
TraesCS1B01G106200	gene	1B	117846848	117842438	117851258	NA	NA	5.36535e+06	658081	-222955479	NA	NA	NA
TraesCS1B01G106300	gene	1B	118091078	118090681	118091475	Nicotinate-nucleotide--dimethylbenzimidazole phosphoribosyltransferase	NA	5.36535e+06	902311	-222711249	NA	NA	NA
TraesCS1B01G106400	gene	1B	118123140	118116771	118129509	Alpha-mannosidase	NA	5.36535e+06	934373	-222679187	PF01074: Glycosyl hydrolases family 38 N-terminal domain; PF09261: Alpha mannosidase middle domain; PF07748: Glycosyl hydrolases family 38 C-terminal domain	IPR000602: Glycoside hydrolase family 38, N-terminal domain; IPR011013: Galactose mutarotase-like domain; IPR011330: Glycoside hydrolase/deacetylase, beta/alpha-barrel; IPR011682: Glycosyl hydrolase family 38, C-terminal; IPR015341: Glycoside hydrolase family 38, central domain; IPR027291: Glycoside hydrolase 38/57, N-terminal domain; IPR028995: Glycoside hydrolase families 57/38, central domain	GO:0003824 MF: catalytic activity;GO:0004553 MF: hydrolase activity, hydrolyzing O-glycosyl compounds;GO:0004559 MF: alpha-mannosidase activity;GO:0005975 BP: carbohydrate metabolic process;GO:0006013 BP: mannose metabolic process;GO:0008270 MF: zinc ion binding;GO:0015923 MF: mannosidase activity;GO:0030246 MF: carbohydrate binding
TraesCS1B01G106500	gene	1B	118135147	118133912	118136382	Alpha-mannosidase	NA	5.36535e+06	946380	-222667180	PF07748: Glycosyl hydrolases family 38 C-terminal domain	IPR011013: Galactose mutarotase-like domain; IPR011682: Glycosyl hydrolase family 38, C-terminal	GO:0003824 MF: catalytic activity;GO:0005975 BP: carbohydrate metabolic process;GO:0006013 BP: mannose metabolic process;GO:0015923 MF: mannosidase activity;GO:0030246 MF: carbohydrate binding
TraesCS1B01G106600	gene	1B	118175064	118174651	118175478	Nicotinate-nucleotide--dimethylbenzimidazole phosphoribosyltransferase	NA	5.36535e+06	986297	-222627263	NA	NA	NA
TraesCS1B01G106700	gene	1B	118401110	118396173	118406048	NA	NA	5.36535e+06	1212343	-222401217	NA	NA	NA
TraesCS1B01G106800	gene	1B	118488458	118487555	118489362	Zinc finger homeodomain protein	NA	5.36535e+06	1299691	-222313869	PF04770: ZF-HD protein dimerisation region	IPR006455: Homeodomain, ZF-HD class; IPR006456: ZF-HD homeobox protein, Cys/His-rich dimerisation domain; IPR009057: Homeobox domain-like	GO:0003677 MF: DNA binding
Kukri_c29582_126	SNP	1B	118510477	118510477	118510477	--	--	5.36535e+06	1321710	-222291850	NA	NA	NA
TraesCS1B01G106900	gene	1B	118518671	118510269	118527073	NA	NA	5.36535e+06	1329904	-222283656	NA	NA	NA
TraesCS1B01G107000	gene	1B	119044904	119040286	119049523	Serine/threonine-protein phosphatase	NA	5.36535e+06	1856137	-221757423	PF13415: Galactose oxidase, central domain; PF00149: Calcineurin-like phosphoesterase	IPR004843: Calcineurin-like phosphoesterase domain, ApaH type; IPR006186: Serine/threonine-specific protein phosphatase/bis(5-nucleosyl)-tetraphosphatase; IPR012391: Serine/threonine protein phosphatase, BSU1; IPR015915: Kelch-type beta propeller; IPR029052: Metallo-dependent phosphatase-like	GO:0004721 MF: phosphoprotein phosphatase activity;GO:0005515 MF: protein binding;GO:0009742 BP: brassinosteroid mediated signaling pathway;GO:0016787 MF: hydrolase activity
Ex_c40520_1484	SNP	1B	119048438	119048438	119048438	--	--	5.36535e+06	1859671	-221753889	NA	NA	NA
Ku_c11706_149	SNP	1B	119049370	119049370	119049370	--	--	5.36535e+06	1860603	-221752957	NA	NA	NA
TraesCS1B01G107100	gene	1B	119101539	119099306	119103772	Ankyrin repeat domain-containing protein 2	NA	5.36535e+06	1912772	-221700788	PF00023: Ankyrin repeat; PF13637: Ankyrin repeats (many copies); PF13920: Zinc finger, C3HC4 type (RING finger)	IPR001841: Zinc finger, RING-type; IPR002110: Ankyrin repeat; IPR020683: Ankyrin repeat-containing domain	GO:0005515 MF: protein binding;GO:0008270 MF: zinc ion binding
TraesCS1B01G107200	gene	1B	119125006	119120918	119129095	NA	NA	5.36535e+06	1936239	-221677321	NA	NA	NA
TraesCS1B01G107300	gene	1B	119248960	119248046	119249874	Agmatine coumaroyltransferase-1	NA	5.36535e+06	2060193	-221553367	PF02458: Transferase family	IPR003480: Transferase	GO:0016747 MF: transferase activity, transferring acyl groups other than amino-acyl groups
TraesCS1B01G107400	gene	1B	119493744	119493035	119494453	Agmatine coumaroyltransferase-1	NA	5.36535e+06	2304977	-221308583	PF02458: Transferase family	IPR003480: Transferase	GO:0016747 MF: transferase activity, transferring acyl groups other than amino-acyl groups
TraesCS1B01G107500	gene	1B	119579746	119579013	119580478	Agmatine coumaroyltransferase-2	NA	5.36535e+06	2390979	-221222581	PF02458: Transferase family	IPR003480: Transferase	GO:0016747 MF: transferase activity, transferring acyl groups other than amino-acyl groups
TraesCS1B01G107600	gene	1B	119766819	119765155	119768483	Sucrose-phosphatase	NA	5.36535e+06	2578052	-221035508	PF05116: Sucrose-6F-phosphate phosphohydrolase; PF08472: Sucrose-6-phosphate phosphohydrolase C-terminal	IPR006379: HAD-superfamily hydrolase, subfamily IIB; IPR006380: Sucrose-phosphatase, N-terminal; IPR012847: Sucrose phosphatase, plant/cyanobacteria; IPR013679: Sucrose-phosphatase, C-terminal; IPR023214: HAD-like domain; IPR032710: NTF2-like domain	GO:0000287 MF: magnesium ion binding;GO:0005986 BP: sucrose biosynthetic process;GO:0050307 MF: sucrose-phosphate phosphatase activity
TraesCS1B01G107700	gene	1B	119773734	119772468	119774999	Endoglucanase	NA	5.36535e+06	2584967	-221028593	PF00759: Glycosyl hydrolase family 9	IPR001701: Glycoside hydrolase family 9; IPR008928: Six-hairpin glycosidase-like	GO:0003824 MF: catalytic activity;GO:0004553 MF: hydrolase activity, hydrolyzing O-glycosyl compounds;GO:0005975 BP: carbohydrate metabolic process
RAC875_c60360_389	SNP	1B	119884520	119884520	119884520	--	--	5.36535e+06	2695753	-220917807	NA	NA	NA
TraesCS1B01G107800	gene	1B	119885176	119883160	119887193	ATP binding protein	NA	5.36535e+06	2696409	-220917151	NA	IPR027417: P-loop containing nucleoside triphosphate hydrolase	NA
TraesCS1B01G107900	gene	1B	120040823	120040365	120041281	Serine protease	NA	5.36535e+06	2852056	-220761504	PF13365: Trypsin-like peptidase domain	IPR009003: Peptidase S1, PA clan	NA
TraesCS1B01G108000	gene	1B	120053995	120045974	120062016	Serine protease HtrA-like	NA	5.36535e+06	2865228	-220748332	PF13365: Trypsin-like peptidase domain; PF13180: PDZ domain	IPR001478: PDZ domain; IPR009003: Peptidase S1, PA clan	GO:0005515 MF: protein binding
TraesCS1B01G108100	gene	1B	120397600	120395933	120399268	CRS1/YhbY (CRM) domain protein	NA	5.36535e+06	3208833	-220404727	PF01985: CRS1 / YhbY (CRM) domain	IPR001890: RNA-binding, CRM domain	GO:0003723 MF: RNA binding
IAAV7043	SNP	1B	120405975	120405975	120405975	--	--	5.36535e+06	3217208	-220396352	NA	NA	NA
TraesCS1B01G108200	gene	1B	120407054	120405514	120408595	Protein VERNALIZATION INSENSITIVE 3	NA	5.36535e+06	3218287	-220395273	PF07227: PHD - plant homeodomain finger protein; PF00041: Fibronectin type III domain	IPR003961: Fibronectin type III; IPR013783: Immunoglobulin-like fold; IPR032881: Oberon, PHD finger domain	GO:0005515 MF: protein binding
TraesCS1B01G108300	gene	1B	120417366	120416962	120417771	B3 domain-containing protein	NA	5.36535e+06	3228599	-220384961	PF02362: B3 DNA binding domain	IPR003340: B3 DNA binding domain; IPR015300: DNA-binding pseudobarrel domain	GO:0003677 MF: DNA binding
TraesCS1B01G108400	gene	1B	120469162	120468310	120470014	GDSL esterase/lipase	NA	5.36535e+06	3280395	-220333165	PF00657: GDSL-like Lipase/Acylhydrolase	IPR001087: GDSL lipase/esterase; IPR013830: SGNH hydrolase-type esterase domain	GO:0016788 MF: hydrolase activity, acting on ester bonds
TraesCS1B01G108500	gene	1B	120645376	120643161	120647590	Disease resistance protein (TIR-NBS-LRR class) family	NA	5.36535e+06	3456609	-220156951	PF00931: NB-ARC domain	IPR002182: NB-ARC; IPR011991: Winged helix-turn-helix DNA-binding domain; IPR027417: P-loop containing nucleoside triphosphate hydrolase; IPR032675: Leucine-rich repeat domain, L domain-like	GO:0043531 MF: ADP binding
TraesCS1B01G108600	gene	1B	120654917	120654351	120655483	transmembrane protein, putative (DUF594)	NA	5.36535e+06	3466150	-220147410	PF04578: Protein of unknown function, DUF594	IPR007658: Protein of unknown function DUF594	NA
TraesCS1B01G108700	gene	1B	120881794	120880607	120882981	SAD1/UNC-84 domain protein, putative	NA	5.36535e+06	3693027	-219920533	PF07738: Sad1 / UNC-like C-terminal	IPR008979: Galactose-binding domain-like; IPR012919: SUN domain	NA
BS00093740_51	SNP	1B	120884151	120884151	120884151	--	--	5.36535e+06	3695384	-219918176	NA	NA	NA
BS00093736_51	SNP	1B	120884288	120884288	120884288	--	--	5.36535e+06	3695521	-219918039	NA	NA	NA
TraesCS1B01G108800	gene	1B	120886367	120883970	120888764	Pentatricopeptide repeat superfamily protein	NA	5.36535e+06	3697600	-219915960	PF17177: Pentacotripeptide-repeat region of PROPR; PF01535: PPR repeat	IPR002885: Pentatricopeptide repeat; IPR011990: Tetratricopeptide-like helical domain; IPR033443: Pentacotripeptide-repeat region of PROPR	GO:0005515 MF: protein binding
TraesCS1B01G108900	gene	1B	120998232	120992878	121003587	PAX-interacting protein 1	NA	5.36535e+06	3809465	-219804095	NA	IPR001357: BRCT domain	NA
TraesCS1B01G109000	gene	1B	121007455	121005323	121009587	Nucleolar MIF4G domain-containing protein 1	NA	5.36535e+06	3818688	-219794872	PF02854: MIF4G domain; PF02847: MA3 domain	IPR003890: MIF4G-like, type 3; IPR003891: Initiation factor eIF-4 gamma, MA3; IPR016024: Armadillo-type fold	GO:0003723 MF: RNA binding;GO:0005488 MF: binding;GO:0005515 MF: protein binding
TraesCS1B01G109100	gene	1B	121010154	121009208	121011101	Calcium-dependent protein kinase	NA	5.36535e+06	3821387	-219792173	PF13499: EF-hand domain pair	IPR002048: EF-hand domain; IPR011992: EF-hand domain pair; IPR018247: EF-Hand 1, calcium-binding site	GO:0005509 MF: calcium ion binding
TraesCS1B01G109200	gene	1B	121014009	121013048	121014970	Pentatricopeptide repeat-containing protein	NA	5.36535e+06	3825242	-219788318	PF13041: PPR repeat family; PF01535: PPR repeat	IPR002885: Pentatricopeptide repeat; IPR011990: Tetratricopeptide-like helical domain	GO:0005515 MF: protein binding
TraesCS1B01G109300	gene	1B	121179315	121178441	121180189	Nodulin-like / Major Facilitator Superfamily protein	NA	5.36535e+06	3990548	-219623012	PF06813: Nodulin-like	IPR010658: Nodulin-like; IPR020846: Major facilitator superfamily domain	NA
TraesCS1B01G109400	gene	1B	121405182	121404118	121406246	Kinase family protein	NA	5.36535e+06	4216415	-219397145	PF07714: Protein tyrosine kinase	IPR000719: Protein kinase domain; IPR001245: Serine-threonine/tyrosine-protein kinase, catalytic domain; IPR011009: Protein kinase-like domain	GO:0004672 MF: protein kinase activity;GO:0005524 MF: ATP binding;GO:0006468 BP: protein phosphorylation
TraesCS1B01G109500	gene	1B	121581564	121580407	121582722	NA	NA	5.36535e+06	4392797	-219220763	NA	NA	NA
TraesCS1B01G109600	gene	1B	121714892	121713741	121716044	Laccase	NA	5.36535e+06	4526125	-219087435	PF07732: Multicopper oxidase; PF00394: Multicopper oxidase; PF07731: Multicopper oxidase	IPR001117: Multicopper oxidase, type 1; IPR002355: Multicopper oxidase, copper-binding site; IPR008972: Cupredoxin; IPR011706: Multicopper oxidase, type 2; IPR011707: Multicopper oxidase, type 3; IPR017761: Laccase; IPR033138: Multicopper oxidases, conserved site	GO:0005507 MF: copper ion binding;GO:0016491 MF: oxidoreductase activity;GO:0046274 BP: lignin catabolic process;GO:0048046 CC: apoplast;GO:0052716 MF: hydroquinone:oxygen oxidoreductase activity;GO:0055114 BP: oxidation-reduction process
TraesCS1B01G109700	gene	1B	121762424	121761184	121763665	Ulp1 protease family protein	NA	5.36535e+06	4573657	-219039903	PF02902: Ulp1 protease family, C-terminal catalytic domain	IPR003653: Ulp1 protease family, C-terminal catalytic domain	GO:0006508 BP: proteolysis;GO:0008234 MF: cysteine-type peptidase activity
TraesCS1B01G109800	gene	1B	121767241	121764198	121770284	E3 ubiquitin-protein ligase SINA-like 10	NA	5.36535e+06	4578474	-219035086	NA	NA	NA
TraesCS1B01G109900	gene	1B	121790661	121790066	121791256	NA	NA	5.36535e+06	4601894	-219011666	NA	NA	NA
TraesCS1B01G110000	gene	1B	122358480	122357801	122359159	NA	NA	5.36535e+06	5169713	-218443847	NA	NA	NA
TraesCS1B01G187500	gene	1B	335733810	335732739	335734880	Protein NEOXANTHIN-DEFICIENT 1	NA	5.36535e+06	218545043	-5068517	NA	IPR023375: Acetoacetate decarboxylase beta barrel domain	NA
TraesCS1B01G187600	gene	1B	335974096	335972425	335975767	RING finger protein	NA	5.36535e+06	218785329	-4828231	PF14447: Prokaryotic RING finger family 4	IPR001841: Zinc finger, RING-type; IPR013083: Zinc finger, RING/FYVE/PHD-type; IPR017907: Zinc finger, RING-type, conserved site	GO:0005515 MF: protein binding;GO:0008270 MF: zinc ion binding
TraesCS1B01G187700	gene	1B	335976496	335976213	335976780	N-acetyltransferase	NA	5.36535e+06	218787729	-4825831	PF00583: Acetyltransferase (GNAT) family	IPR000182: GNAT domain; IPR016181: Acyl-CoA N-acyltransferase	GO:0008080 MF: N-acetyltransferase activity
RAC875_c44575_561	SNP	1B	336070119	336070119	336070119	--	--	5.36535e+06	218881352	-4732208	NA	NA	NA
TraesCS1B01G187800	gene	1B	336073210	336069520	336076900	30S ribosomal protein S18	NA	5.36535e+06	218884443	-4729117	PF01084: Ribosomal protein S18	IPR001648: Ribosomal protein S18	GO:0003735 MF: structural constituent of ribosome;GO:0005622 CC: intracellular;GO:0005840 CC: ribosome;GO:0006412 BP: translation
TraesCS1B01G187900	gene	1B	336204374	336203346	336205402	acyl-UDP-N-acetylglucosamine O-acyltransferase	NA	5.36535e+06	219015607	-4597953	NA	IPR013083: Zinc finger, RING/FYVE/PHD-type; IPR013087: Zinc finger C2H2-type	GO:0003676 MF: nucleic acid binding
TraesCS1B01G188000	gene	1B	336208670	336207098	336210243	Monothiol glutaredoxin	NA	5.36535e+06	219019903	-4593657	PF00085: Thioredoxin; PF00462: Glutaredoxin	IPR002109: Glutaredoxin; IPR004480: Monothiol glutaredoxin-related; IPR012336: Thioredoxin-like fold; IPR013766: Thioredoxin domain	GO:0009055 MF: electron carrier activity;GO:0015035 MF: protein disulfide oxidoreductase activity;GO:0045454 BP: cell redox homeostasis
wsnp_Ku_c30982_40765254	SNP	1B	336209877	336209877	336209877	--	--	5.36535e+06	219021110	-4592450	NA	NA	NA
TraesCS1B01G188100	gene	1B	336274916	336273637	336276195	Pentatricopeptide repeat-containing protein	NA	5.36535e+06	219086149	-4527411	PF01535: PPR repeat; PF13041: PPR repeat family	IPR002885: Pentatricopeptide repeat; IPR011990: Tetratricopeptide-like helical domain	GO:0005515 MF: protein binding
TraesCS1B01G188200	gene	1B	336351996	336351219	336352772	Pentatricopeptide repeat-containing protein, putative	NA	5.36535e+06	219163229	-4450331	PF01535: PPR repeat; PF13041: PPR repeat family	IPR002885: Pentatricopeptide repeat; IPR011990: Tetratricopeptide-like helical domain	GO:0005515 MF: protein binding
TraesCS1B01G188300	gene	1B	336647802	336646420	336649185	Calcium uniporter protein, mitochondrial	NA	5.36535e+06	219459035	-4154525	PF04678: Mitochondrial calcium uniporter	IPR006769: Coiled-coil domain containing protein 109, C-terminal	NA
TraesCS1B01G188400	gene	1B	336785366	336783527	336787205	Short-chain dehydrogenase/reductase family protein	NA	5.36535e+06	219596599	-4016961	PF00106: short chain dehydrogenase	IPR002347: Short-chain dehydrogenase/reductase SDR; IPR016040: NAD(P)-binding domain; IPR020904: Short-chain dehydrogenase/reductase, conserved site	GO:0016491 MF: oxidoreductase activity
TraesCS1B01G188500	gene	1B	338012912	338010237	338015587	Laminin subunit alpha-1	NA	5.36535e+06	220824145	-2789415	NA	NA	NA
TraesCS1B01G188600	gene	1B	338430372	338430229	338430516	Lipid transfer protein	NA	5.36535e+06	221241605	-2371955	PF14368: Probable lipid transfer	IPR016140: Bifunctional inhibitor/plant lipid transfer protein/seed storage helical domain	NA
TraesCS1B01G188700	gene	1B	338883006	338882358	338883653	P-loop nucleoside triphosphate hydrolases superfamily protein with CH (Calponin Homology) domain-containing protein	NA	5.36535e+06	221694239	-1919321	PF07762: Protein of unknown function (DUF1618)	IPR011676: Domain of unknown function DUF1618	NA
TraesCS1B01G188800	gene	1B	338894232	338893818	338894647	Cytochrome c biogenesis FC	NA	5.36535e+06	221705465	-1908095	NA	NA	NA
TraesCS1B01G188900	gene	1B	338896942	338896402	338897481	URF 2	NA	5.36535e+06	221708175	-1905385	NA	NA	NA
TraesCS1B01G189000	gene	1B	338930448	338929441	338931454	NADH-ubiquinone oxidoreductase chain 4	NA	5.36535e+06	221741681	-1871879	PF00361: Proton-conducting membrane transporter	IPR001750: NADH:quinone oxidoreductase/Mrp antiporter, membrane subunit; IPR003918: NADH:ubiquinone oxidoreductase; IPR010227: NADH-quinone oxidoreductase, chain M/4	GO:0008137 MF: NADH dehydrogenase (ubiquinone) activity;GO:0042773 BP: ATP synthesis coupled electron transport;GO:0055114 BP: oxidation-reduction process
TraesCS1B01G189100	gene	1B	338941648	338941367	338941930	Photosystem I P700 chlorophyll a apoprotein A1	NA	5.36535e+06	221752881	-1860679	PF00223: Photosystem I psaA/psaB protein	IPR001280: Photosystem I PsaA/PsaB; IPR020586: Photosystem I PsaA/PsaB, conserved site	GO:0009522 CC: photosystem I;GO:0009579 CC: thylakoid;GO:0015979 BP: photosynthesis;GO:0016021 CC: integral component of membrane
TraesCS1B01G189200	gene	1B	338952270	338951910	338952629	Cytochrome c biogenesis FC	NA	5.36535e+06	221763503	-1850057	NA	NA	NA
TraesCS1B01G189300	gene	1B	339192380	339192202	339192558	Bifunctional lycopene cyclase/phytoene synthase	NA	5.36535e+06	222003613	-1609947	NA	NA	NA
TraesCS1B01G189400	gene	1B	339364510	339364373	339364648	Lipid transfer protein	NA	5.36535e+06	222175743	-1437817	PF14368: Probable lipid transfer	IPR016140: Bifunctional inhibitor/plant lipid transfer protein/seed storage helical domain	NA
TraesCS1B01G189500	gene	1B	339906210	339905544	339906875	Phenylalanine--tRNA ligase beta subunit	NA	5.36535e+06	222717443	-896117	PF07762: Protein of unknown function (DUF1618)	IPR011676: Domain of unknown function DUF1618	NA
TraesCS1B01G189600	gene	1B	340367362	340367218	340367505	Lipid transfer protein	NA	5.36535e+06	223178595	-434965	PF14368: Probable lipid transfer	IPR016140: Bifunctional inhibitor/plant lipid transfer protein/seed storage helical domain	NA
wsnp_Ex_c38116_45719983	SNP	1B	340373163	340373163	340373163	--	--	5.36535e+06	223184396	-429164	NA	NA	NA
TraesCS1B01G189700	gene	1B	340373174	340370904	340375445	Myosin heavy chain-related protein, putative	NA	5.36535e+06	223184407	-429153	PF10358: N-terminal C2 in EEIG1 and EHBP1 proteins	IPR019448: EEIG1/EHBP1 N-terminal domain	NA
TraesCS1B01G189800	gene	1B	340464695	340463640	340465750	Cytochrome b561	NA	5.36535e+06	223275928	-337632	PF03188: Eukaryotic cytochrome b561	IPR006593: Cytochrome b561/ferric reductase transmembrane	NA
AX-94663988	associated SNP	1B	340802327	340802327	340802327	Phenology	intersection 8: (t[PH[stop]])	5.36535e+06	0	0	NA	NA	NA
TraesCS1B01G189900	gene	1B	340803924	340801136	340806711	NA	NA	5.36535e+06	1597	-189674805	NA	NA	NA
TraesCS1B01G190000	gene	1B	340811418	340809989	340812847	Tetraspanin family protein	NA	5.36535e+06	9091	-189667311	PF00335: Tetraspanin family	IPR000301: Tetraspanin; IPR018499: Tetraspanin/Peripherin	GO:0016021 CC: integral component of membrane
TraesCS1B01G190100	gene	1B	340986072	340985772	340986373	Acetyl-coenzyme A carboxylase carboxyl transferase subunit beta, chloroplastic	NA	5.36535e+06	183745	-189492657	PF02902: Ulp1 protease family, C-terminal catalytic domain	IPR003653: Ulp1 protease family, C-terminal catalytic domain	GO:0006508 BP: proteolysis;GO:0008234 MF: cysteine-type peptidase activity
TraesCS1B01G190200	gene	1B	340993418	340992822	340994014	NA	NA	5.36535e+06	191091	-189485311	NA	NA	NA
TraesCS1B01G190300	gene	1B	341129150	341128590	341129711	NA	NA	5.36535e+06	326823	-189349579	NA	NA	NA
TraesCS1B01G190400	gene	1B	341138244	341135696	341140792	Malic enzyme	NA	5.36535e+06	335917	-189340485	PF00390: Malic enzyme, N-terminal domain; PF03949: Malic enzyme, NAD binding domain	IPR001891: Malic oxidoreductase; IPR012301: Malic enzyme, N-terminal domain; IPR012302: Malic enzyme, NAD-binding; IPR015884: Malic enzyme, conserved site; IPR016040: NAD(P)-binding domain	GO:0004470 MF: malic enzyme activity;GO:0004471 MF: malate dehydrogenase (decarboxylating) (NAD+) activity;GO:0006108 BP: malate metabolic process;GO:0051287 MF: NAD binding;GO:0055114 BP: oxidation-reduction process
TraesCS1B01G190500	gene	1B	341174758	341173265	341176252	NA	NA	5.36535e+06	372431	-189303971	NA	NA	NA
TraesCS1B01G190600	gene	1B	341379360	341378446	341380275	Benzyl alcohol O-benzoyltransferase	NA	5.36535e+06	577033	-189099369	PF02458: Transferase family	IPR003480: Transferase	GO:0016747 MF: transferase activity, transferring acyl groups other than amino-acyl groups
TraesCS1B01G190700	gene	1B	341512202	341502563	341521841	Folylpolyglutamate synthase	NA	5.36535e+06	709875	-188966527	PF08245: Mur ligase middle domain	IPR001645: Folylpolyglutamate synthetase; IPR004101: Mur ligase, C-terminal; IPR013221: Mur ligase, central; IPR018109: Folylpolyglutamate synthetase, conserved site; IPR023600: Folylpolyglutamate synthase, eukaryota	GO:0004326 MF: tetrahydrofolylpolyglutamate synthase activity;GO:0005524 MF: ATP binding;GO:0009058 BP: biosynthetic process;GO:0009396 BP: folic acid-containing compound biosynthetic process;GO:0016874 MF: ligase activity
TraesCS1B01G190800	gene	1B	341523936	341523287	341524585	LIM domain containing protein	NA	5.36535e+06	721609	-188954793	PF00412: LIM domain	IPR001781: Zinc finger, LIM-type	GO:0008270 MF: zinc ion binding
TraesCS1B01G190900	gene	1B	341749578	341748910	341750245	NA	NA	5.36535e+06	947251	-188729151	NA	NA	NA
TraesCS1B01G191000	gene	1B	341930625	341929714	341931536	Membrane steroid-binding protein	NA	5.36535e+06	1128298	-188548104	PF00173: Cytochrome b5-like Heme/Steroid binding domain	IPR001199: Cytochrome b5-like heme/steroid binding domain	NA
IACX8300	SNP	1B	341931687	341931687	341931687	--	--	5.36535e+06	1129360	-188547042	NA	NA	NA
TraesCS1B01G191100	gene	1B	342087067	342085876	342088258	Membrane steroid-binding protein	NA	5.36535e+06	1284740	-188391662	PF00173: Cytochrome b5-like Heme/Steroid binding domain	IPR001199: Cytochrome b5-like heme/steroid binding domain	NA
TraesCS1B01G191200	gene	1B	342115970	342114335	342117604	Glutamyl-tRNA reductase	NA	5.36535e+06	1313643	-188362759	PF05201: Glutamyl-tRNAGlu reductase, N-terminal domain; PF01488: Shikimate / quinate 5-dehydrogenase; PF00745: Glutamyl-tRNAGlu reductase, dimerisation domain	IPR000343: Tetrapyrrole biosynthesis, glutamyl-tRNA reductase; IPR006151: Quinate/shikimate 5-dehydrogenase/glutamyl-tRNA reductase; IPR015895: Tetrapyrrole biosynthesis, glutamyl-tRNA reductase, N-terminal; IPR015896: Tetrapyrrole biosynthesis, glutamyl-tRNA reductase, dimerisation domain; IPR016040: NAD(P)-binding domain; IPR018214: Glutamyl-tRNA reductase, conserved site	GO:0008883 MF: glutamyl-tRNA reductase activity;GO:0033014 BP: tetrapyrrole biosynthetic process;GO:0050661 MF: NADP binding;GO:0055114 BP: oxidation-reduction process
TraesCS1B01G191300	gene	1B	342122583	342122447	342122719	Clavata3/ESR (CLE) gene family member	NA	5.36535e+06	1320256	-188356146	NA	NA	NA
TraesCS1B01G191400	gene	1B	342323338	342322496	342324180	Cytochrome P450, putative	NA	5.36535e+06	1521011	-188155391	PF00067: Cytochrome P450	IPR001128: Cytochrome P450; IPR002401: Cytochrome P450, E-class, group I; IPR017972: Cytochrome P450, conserved site	GO:0005506 MF: iron ion binding;GO:0016705 MF: oxidoreductase activity, acting on paired donors, with incorporation or reduction of molecular oxygen;GO:0020037 MF: heme binding;GO:0055114 BP: oxidation-reduction process
TraesCS1B01G191500	gene	1B	342331250	342331119	342331382	Disease resistance protein (CC-NBS-LRR class) family	NA	5.36535e+06	1528923	-188147479	NA	NA	NA
TraesCS1B01G191600	gene	1B	342645837	342643665	342648009	Thylakoid lumenal 17.4 kDa protein, chloroplastic	NA	5.36535e+06	1843510	-187832892	PF00805: Pentapeptide repeats (8 copies)	IPR001646: Pentapeptide repeat	NA
IACX1008	SNP	1B	342647458	342647458	342647458	--	--	5.36535e+06	1845131	-187831271	NA	NA	NA
GENE-0405_237	SNP	1B	342647516	342647516	342647516	--	--	5.36535e+06	1845189	-187831213	NA	NA	NA
TraesCS1B01G191700	gene	1B	342648944	342648373	342649514	Tetratricopeptide repeat (TPR)-like superfamily protein	NA	5.36535e+06	1846617	-187829785	PF14559: Tetratricopeptide repeat	IPR011990: Tetratricopeptide-like helical domain; IPR013026: Tetratricopeptide repeat-containing domain	GO:0005515 MF: protein binding
TraesCS1B01G191800	gene	1B	342974743	342972636	342976850	Homeobox protein BEL1-like protein	NA	5.36535e+06	2172416	-187503986	PF07526: Associated with HOX; PF05920: Homeobox KN domain	IPR001356: Homeobox domain; IPR006563: POX domain; IPR008422: Homeobox KN domain; IPR009057: Homeobox domain-like	GO:0003677 MF: DNA binding;GO:0006355 BP: regulation of transcription, DNA-templated
TraesCS1B01G191900	gene	1B	343348596	343347695	343349497	Protein XRI1	NA	5.36535e+06	2546269	-187130133	NA	NA	NA
TraesCS1B01G192000	gene	1B	343661084	343659979	343662189	Aluminum activated malate transporter family protein	NA	5.36535e+06	2858757	-186817645	PF11744: Aluminium activated malate transporter	IPR020966: Aluminum-activated malate transporter	GO:0015743 BP: malate transport
TraesCS1B01G192100	gene	1B	343663614	343662491	343664738	GTPase family protein	NA	5.36535e+06	2861287	-186815115	PF01926: 50S ribosome-binding GTPase	IPR006073: GTP binding domain; IPR023179: GTP-binding protein, orthogonal bundle domain; IPR027417: P-loop containing nucleoside triphosphate hydrolase	GO:0005525 MF: GTP binding
TraesCS1B01G192200	gene	1B	344002186	344001348	344003024	NAC domain-containing protein	NA	5.36535e+06	3199859	-186476543	PF02365: No apical meristem (NAM) protein	IPR003441: NAC domain	GO:0003677 MF: DNA binding;GO:0006355 BP: regulation of transcription, DNA-templated
BS00022687_51	SNP	1B	344044180	344044180	344044180	--	--	5.36535e+06	3241853	-186434549	NA	NA	NA
TraesCS1B01G192300	gene	1B	344046452	344044327	344048578	Kinase family protein	NA	5.36535e+06	3244125	-186432277	PF07714: Protein tyrosine kinase	IPR000719: Protein kinase domain; IPR001245: Serine-threonine/tyrosine-protein kinase, catalytic domain; IPR011009: Protein kinase-like domain; IPR011990: Tetratricopeptide-like helical domain	GO:0004672 MF: protein kinase activity;GO:0005515 MF: protein binding;GO:0005524 MF: ATP binding;GO:0006468 BP: protein phosphorylation
TraesCS1B01G192400	gene	1B	344369759	344367312	344372206	Cell division cycle 48-like protein	NA	5.36535e+06	3567432	-186108970	PF02359: Cell division protein 48 (CDC48), N-terminal domain; PF02933: Cell division protein 48 (CDC48), domain 2; PF00004: ATPase family associated with various cellular activities (AAA)	IPR003338: CDC48, N-terminal subdomain; IPR003593: AAA+ ATPase domain; IPR003959: ATPase, AAA-type, core; IPR003960: ATPase, AAA-type, conserved site; IPR004201: CDC48, domain 2; IPR005938: AAA ATPase, CDC48 family; IPR009010: Aspartate decarboxylase-like domain; IPR027417: P-loop containing nucleoside triphosphate hydrolase; IPR029067: CDC48 domain 2-like	GO:0005524 MF: ATP binding;GO:0016787 MF: hydrolase activity
TraesCS1B01G192500	gene	1B	344375408	344375177	344375638	Histone H2B	NA	5.36535e+06	3573081	-186103321	PF00125: Core histone H2A/H2B/H3/H4	IPR000558: Histone H2B; IPR007125: Histone H2A/H2B/H3; IPR009072: Histone-fold	GO:0000786 CC: nucleosome;GO:0003677 MF: DNA binding;GO:0046982 MF: protein heterodimerization activity
TraesCS1B01G192600	gene	1B	344840478	344839030	344841927	Mitogen-activated protein kinase	NA	5.36535e+06	4038151	-185638251	PF00069: Protein kinase domain	IPR000719: Protein kinase domain; IPR003527: Mitogen-activated protein (MAP) kinase, conserved site; IPR008271: Serine/threonine-protein kinase, active site; IPR011009: Protein kinase-like domain; IPR017441: Protein kinase, ATP binding site	GO:0004672 MF: protein kinase activity;GO:0004707 MF: MAP kinase activity;GO:0005524 MF: ATP binding;GO:0006468 BP: protein phosphorylation
TraesCS1B01G192700	gene	1B	345314424	345303314	345325533	Peptidylprolyl isomerase	NA	5.36535e+06	4512097	-185164305	PF00254: FKBP-type peptidyl-prolyl cis-trans isomerase; PF13181: Tetratricopeptide repeat; PF13174: Tetratricopeptide repeat	IPR001179: FKBP-type peptidyl-prolyl cis-trans isomerase domain; IPR011990: Tetratricopeptide-like helical domain; IPR013026: Tetratricopeptide repeat-containing domain; IPR019734: Tetratricopeptide repeat	GO:0005515 MF: protein binding
TraesCS1B01G192800	gene	1B	345409192	345408635	345409750	GDP-mannose transporter	NA	5.36535e+06	4606865	-185069537	PF03151: Triose-phosphate Transporter family	IPR004853: Sugar phosphate transporter domain	NA
TraesCS1B01G192900	gene	1B	345417488	345416989	345417987	Glutamyl-tRNA reductase	NA	5.36535e+06	4615161	-185061241	PF02423: Ornithine cyclodeaminase/mu-crystallin family	IPR003462: Ornithine cyclodeaminase/mu-crystallin; IPR016040: NAD(P)-binding domain; IPR023401: Ornithine cyclodeaminase, N-terminal	NA
TraesCS1B01G193000	gene	1B	346166685	346165227	346168143	Receptor-like kinase	NA	5.36535e+06	5364358	-184312044	PF00069: Protein kinase domain	IPR000719: Protein kinase domain; IPR008271: Serine/threonine-protein kinase, active site; IPR011009: Protein kinase-like domain; IPR017441: Protein kinase, ATP binding site	GO:0004672 MF: protein kinase activity;GO:0005524 MF: ATP binding;GO:0006468 BP: protein phosphorylation
TraesCS1B01G303500	gene	1B	525126462	525126274	525126651	Early nodulin-like protein 1	NA	5.36535e+06	184324135	-5352267	PF02298: Plastocyanin-like domain	IPR003245: Phytocyanin domain; IPR008972: Cupredoxin	GO:0009055 MF: electron carrier activity
TraesCS1B01G303600	gene	1B	525835994	525833091	525838898	NA	NA	5.36535e+06	185033667	-4642735	NA	NA	NA
TraesCS1B01G303700	gene	1B	525895968	525894220	525897716	D-amino acid dehydrogenase	NA	5.36535e+06	185093641	-4582761	PF07762: Protein of unknown function (DUF1618)	IPR011676: Domain of unknown function DUF1618	NA
TraesCS1B01G303800	gene	1B	526163127	526162138	526164116	NA	NA	5.36535e+06	185360800	-4315602	NA	NA	NA
TraesCS1B01G303900	gene	1B	526191874	526190689	526193058	Multidrug resistance outer membrane protein MdtP	NA	5.36535e+06	185389547	-4286855	PF07762: Protein of unknown function (DUF1618)	IPR011676: Domain of unknown function DUF1618	NA
TraesCS1B01G304000	gene	1B	526261392	526260986	526261798	NA	NA	5.36535e+06	185459065	-4217337	NA	NA	NA
TraesCS1B01G304100	gene	1B	526348438	526347985	526348892	poly(A) polymerase 2	NA	5.36535e+06	185546111	-4130291	NA	NA	NA
TraesCS1B01G304200	gene	1B	526378956	526377963	526379949	Glutathione-regulated potassium-efflux system protein KefC	NA	5.36535e+06	185576629	-4099773	PF07762: Protein of unknown function (DUF1618)	IPR011676: Domain of unknown function DUF1618	NA
TraesCS1B01G304300	gene	1B	526429068	526428369	526429768	NA	NA	5.36535e+06	185626741	-4049661	NA	NA	NA
TraesCS1B01G304400	gene	1B	526432178	526431567	526432789	GDSL esterase/lipase	NA	5.36535e+06	185629851	-4046551	PF00657: GDSL-like Lipase/Acylhydrolase	IPR001087: GDSL lipase/esterase; IPR013830: SGNH hydrolase-type esterase domain	GO:0016788 MF: hydrolase activity, acting on ester bonds
TraesCS1B01G304500	gene	1B	526561065	526557306	526564824	UDP-glucose pyrophosphorylase	NA	5.36535e+06	185758738	-3917664	PF01704: UTP--glucose-1-phosphate uridylyltransferase	IPR002618: UDPGP family; IPR029044: Nucleotide-diphospho-sugar transferases	GO:0008152 BP: metabolic process;GO:0070569 MF: uridylyltransferase activity
TraesCS1B01G304600	gene	1B	526569094	526568699	526569490	ABC-2 and Plant PDR ABC-type transporter family protein	NA	5.36535e+06	185766767	-3909635	PF05553: Cotton fibre expressed protein	IPR008480: Protein of unknown function DUF761, plant	NA
Ra_c25590_1406	SNP	1B	527001435	527001435	527001435	--	--	5.36535e+06	186199108	-3477294	NA	NA	NA
AX-94490210	SNP	1B	527001709	527001709	527001709	--	--	5.36535e+06	186199382	-3477020	NA	NA	NA
wsnp_Ex_c1495_2864718	SNP	1B	527001776	527001776	527001776	--	--	5.36535e+06	186199449	-3476953	NA	NA	NA
TraesCS1B01G304700	gene	1B	527288470	527288314	527288625	Histone H4	NA	5.36535e+06	186486143	-3190259	PF15511: Centromere kinetochore component CENP-T histone fold	IPR001951: Histone H4; IPR009072: Histone-fold; IPR019809: Histone H4, conserved site	GO:0000786 CC: nucleosome;GO:0003677 MF: DNA binding;GO:0005634 CC: nucleus;GO:0006334 BP: nucleosome assembly;GO:0046982 MF: protein heterodimerization activity
TraesCS1B01G304800	gene	1B	527371244	527370862	527371626	Phosphatidylethanolamine-binding protein	NA	5.36535e+06	186568917	-3107485	PF01161: Phosphatidylethanolamine-binding protein	IPR005247: YbhB/YbcL; IPR008914: Phosphatidylethanolamine-binding protein	NA
TraesCS1B01G304900	gene	1B	527647624	527647112	527648137	RING/U-box superfamily protein	NA	5.36535e+06	186845297	-2831105	PF13920: Zinc finger, C3HC4 type (RING finger)	IPR001841: Zinc finger, RING-type; IPR013083: Zinc finger, RING/FYVE/PHD-type; IPR017907: Zinc finger, RING-type, conserved site	GO:0005515 MF: protein binding;GO:0008270 MF: zinc ion binding
TraesCS1B01G305000	gene	1B	527834532	527832692	527836372	Sorting and assembly machinery component 50 like	NA	5.36535e+06	187032205	-2644197	PF01103: Surface antigen	IPR000184: Bacterial surface antigen (D15)	GO:0019867 CC: outer membrane
TraesCS1B01G305100	gene	1B	527846234	527845367	527847101	DUF688 family protein	NA	5.36535e+06	187043907	-2632495	PF05097: Protein of unknown function (DUF688)	IPR007789: Protein of unknown function DUF688	NA
TraesCS1B01G305200	gene	1B	527849321	527847266	527851376	Receptor protein kinase, putative	NA	5.36535e+06	187046994	-2629408	PF08263: Leucine rich repeat N-terminal domain; PF07714: Protein tyrosine kinase	IPR000719: Protein kinase domain; IPR001245: Serine-threonine/tyrosine-protein kinase, catalytic domain; IPR011009: Protein kinase-like domain; IPR013210: Leucine-rich repeat-containing N-terminal, plant-type; IPR032675: Leucine-rich repeat domain, L domain-like	GO:0004672 MF: protein kinase activity;GO:0005524 MF: ATP binding;GO:0006468 BP: protein phosphorylation
TraesCS1B01G305300	gene	1B	527879332	527877957	527880706	NA	NA	5.36535e+06	187077005	-2599397	NA	NA	NA
TraesCS1B01G305400	gene	1B	528359227	528357458	528360996	NA	NA	5.36535e+06	187556900	-2119502	NA	NA	NA
TraesCS1B01G305500	gene	1B	528390948	528390010	528391887	NA	NA	5.36535e+06	187588621	-2087781	NA	NA	NA
TraesCS1B01G305600	gene	1B	528397608	528397124	528398093	Glutaredoxin-like	NA	5.36535e+06	187595281	-2081121	PF00462: Glutaredoxin	IPR002109: Glutaredoxin; IPR012336: Thioredoxin-like fold	GO:0009055 MF: electron carrier activity;GO:0015035 MF: protein disulfide oxidoreductase activity;GO:0045454 BP: cell redox homeostasis
TraesCS1B01G305700	gene	1B	529210131	529208148	529212114	CsAtPR5	NA	5.36535e+06	188407804	-1268598	NA	NA	NA
TraesCS1B01G305800	gene	1B	529288449	529288091	529288807	LIGHT-DEPENDENT SHORT HYPOCOTYLS-like protein (DUF640)	NA	5.36535e+06	188486122	-1190280	PF04852: Protein of unknown function (DUF640)	IPR006936: ALOG domain	NA
TraesCS1B01G305900	gene	1B	529394682	529392336	529397029	S-adenosyl-L-methionine-dependent methyltransferases superfamily protein	NA	5.36535e+06	188592355	-1084047	PF03141: Putative S-adenosyl-L-methionine-dependent methyltransferase	IPR004159: Putative S-adenosyl-L-methionine-dependent methyltransferase; IPR029063: S-adenosyl-L-methionine-dependent methyltransferase	GO:0008168 MF: methyltransferase activity
TraesCS1B01G306000	gene	1B	529439897	529439467	529440327	cDNA clone:J013058P10, full insert sequence	NA	5.36535e+06	188637570	-1038832	NA	NA	NA
TraesCS1B01G306100	gene	1B	529505619	529501791	529509447	Ribonuclease P protein subunit p29	NA	5.36535e+06	188703292	-973110	PF01868: Domain of unknown function UPF0086	IPR002730: Ribonuclease P/MRP, subunit p29; IPR023534: Rof/RNase P-like	GO:0000172 CC: ribonuclease MRP complex;GO:0003723 MF: RNA binding;GO:0004540 MF: ribonuclease activity;GO:0006364 BP: rRNA processing;GO:0006379 BP: mRNA cleavage;GO:0008033 BP: tRNA processing;GO:0030677 CC: ribonuclease P complex
TraesCS1B01G306200	gene	1B	529512488	529512158	529512819	NA	NA	5.36535e+06	188710161	-966241	NA	NA	NA
TraesCS1B01G306300	gene	1B	529574365	529572881	529575849	Ribonuclease P protein subunit p29	NA	5.36535e+06	188772038	-904364	NA	NA	NA
TraesCS1B01G306400	gene	1B	529705760	529705124	529706397	Zinc transporter protein	NA	5.36535e+06	188903433	-772969	PF02535: ZIP Zinc transporter	IPR003689: Zinc/iron permease; IPR004698: Zinc/iron permease, fungal/plant	GO:0005385 MF: zinc ion transmembrane transporter activity;GO:0016020 CC: membrane;GO:0016021 CC: integral component of membrane;GO:0030001 BP: metal ion transport;GO:0046873 MF: metal ion transmembrane transporter activity;GO:0055085 BP: transmembrane transport;GO:0071577 BP: zinc II ion transmembrane transport
TraesCS1B01G306500	gene	1B	529709039	529708394	529709684	Zinc transporter	NA	5.36535e+06	188906712	-769690	PF02535: ZIP Zinc transporter	IPR003689: Zinc/iron permease; IPR004698: Zinc/iron permease, fungal/plant	GO:0005385 MF: zinc ion transmembrane transporter activity;GO:0016020 CC: membrane;GO:0016021 CC: integral component of membrane;GO:0030001 BP: metal ion transport;GO:0046873 MF: metal ion transmembrane transporter activity;GO:0055085 BP: transmembrane transport;GO:0071577 BP: zinc II ion transmembrane transport
CAP12_c424_402	SNP	1B	529855126	529855126	529855126	--	--	5.36535e+06	189052799	-623603	NA	NA	NA
TraesCS1B01G306600	gene	1B	529933398	529932868	529933929	BTB/POZ domain containing protein, expressed	NA	5.36535e+06	189131071	-545331	PF00651: BTB/POZ domain	IPR000210: BTB/POZ domain; IPR002083: MATH/TRAF domain; IPR008974: TRAF-like; IPR011333: SKP1/BTB/POZ domain	GO:0005515 MF: protein binding
TraesCS1B01G306700	gene	1B	529949436	529948906	529949965	BTB/POZ domain containing protein, expressed	NA	5.36535e+06	189147109	-529293	PF00917: MATH domain; PF00651: BTB/POZ domain	IPR000210: BTB/POZ domain; IPR002083: MATH/TRAF domain; IPR008974: TRAF-like; IPR011333: SKP1/BTB/POZ domain	GO:0005515 MF: protein binding
TraesCS1B01G306800	gene	1B	529998390	529998098	529998682	Abscisic acid receptor	NA	5.36535e+06	189196063	-480339	PF10604: Polyketide cyclase / dehydrase and lipid transport	IPR019587: Polyketide cyclase/dehydrase; IPR023393: START-like domain	NA
TraesCS1B01G306900	gene	1B	529998595	529998432	529998758	ribosomal protein 1	NA	5.36535e+06	189196268	-480134	NA	NA	NA
TraesCS1B01G307000	gene	1B	530046827	530045489	530048165	Dehydration responsive element binding transcription factor	NA	5.36535e+06	189244500	-431902	PF00847: AP2 domain	IPR001471: AP2/ERF domain; IPR016177: DNA-binding domain	GO:0003677 MF: DNA binding;GO:0003700 MF: transcription factor activity, sequence-specific DNA binding;GO:0006355 BP: regulation of transcription, DNA-templated
TraesCS1B01G307100	gene	1B	530051826	530050481	530053172	Cation/H(+) antiporter	NA	5.36535e+06	189249499	-426903	PF00999: Sodium/hydrogen exchanger family	IPR006153: Cation/H+ exchanger; IPR014729: Rossmann-like alpha/beta/alpha sandwich fold	GO:0006812 BP: cation transport;GO:0015299 MF: solute:proton antiporter activity;GO:0016021 CC: integral component of membrane;GO:0055085 BP: transmembrane transport
BS00022742_51	SNP	1B	530061323	530061323	530061323	--	--	5.36535e+06	189258996	-417406	NA	NA	NA
IACX11338	SNP	1B	530061650	530061650	530061650	--	--	5.36535e+06	189259323	-417079	NA	NA	NA
TraesCS1B01G307200	gene	1B	530062115	530060990	530063240	Exocyst complex component, putative	NA	5.36535e+06	189259788	-416614	PF03081: Exo70 exocyst complex subunit	IPR004140: Exocyst complex component Exo70; IPR016159: Cullin repeat-like-containing domain	GO:0000145 CC: exocyst;GO:0006887 BP: exocytosis
TraesCS1B01G307300	gene	1B	530442496	530442353	530442640	NA	NA	5.36535e+06	189640169	-36233	NA	NA	NA
TraesCS1B01G307400	gene	1B	530463792	530463271	530464314	PRA1 family protein	NA	5.36535e+06	189661465	-14937	PF03208: PRA1 family protein	IPR004895: Prenylated rab acceptor PRA1	NA
TraesCS1B01G307500	gene	1B	530469914	530466814	530473014	sorting nexin	NA	5.36535e+06	189667587	-8815	PF00787: PX domain; PF09325: Vps5 C terminal like	IPR001683: Phox homologous domain; IPR015404: Sorting nexin Vps5-like, C-terminal	GO:0035091 MF: phosphatidylinositol binding
GENE-0410_71	SNP	1B	530472849	530472849	530472849	--	--	5.36535e+06	189670522	-5880	NA	NA	NA
TraesCS1B01G307600	gene	1B	530476201	530473898	530478504	DUF399 family protein, putative (DUF399 and DUF3411)	NA	5.36535e+06	189673874	-2528	PF04187: Haem-binding uptake, Tiki superfamily, ChaN; PF11891: Protein RETICULATA-related	IPR006311: Twin-arginine translocation pathway, signal sequence; IPR007314: Haem-binding uptake, Tiki superfamily, ChaN; IPR021825: Protein RETICULATA-related	NA
BS00036362_51	SNP	1B	530478454	530478454	530478454	--	--	5.36535e+06	189676127	-275	NA	NA	NA
Tdurum_contig31102_299	associated SNP	1B	530478729	530478729	530478729	Temperature Response	intersection 6: (T[min])	5.36535e+06	0	0	NA	NA	NA
TraesCS1B01G307700	gene	1B	530480922	530479847	530481997	Aldose reductase	NA	5.36535e+06	2193	-31977426	PF00248: Aldo/keto reductase family	IPR018170: Aldo/keto reductase, conserved site; IPR020471: Aldo/keto reductase; IPR023210: NADP-dependent oxidoreductase domain	GO:0016491 MF: oxidoreductase activity;GO:0055114 BP: oxidation-reduction process
wsnp_BG606586B_Ta_2_13	SNP	1B	530481140	530481140	530481140	--	--	5.36535e+06	2411	-31977208	NA	NA	NA
TraesCS1B01G307800	gene	1B	530610617	530610163	530611071	tRNA (guanine-N(7)-)-methyltransferase	NA	5.36535e+06	131888	-31847731	PF14009: Domain of unknown function (DUF4228)	IPR025322: Protein of unknown function DUF4228, plant	NA
TraesCS1B01G307900	gene	1B	530659186	530658152	530660221	Cytochrome P450 1A1	NA	5.36535e+06	180457	-31799162	NA	NA	NA
TraesCS1B01G308000	gene	1B	530667575	530666248	530668902	Glycine cleavage system H protein	NA	5.36535e+06	188846	-31790773	NA	NA	NA
Kukri_c559_193	SNP	1B	530668898	530668898	530668898	--	--	5.36535e+06	190169	-31789450	NA	NA	NA
TraesCS1B01G308100	gene	1B	530762942	530761605	530764279	NA	NA	5.36535e+06	284213	-31695406	NA	NA	NA
TraesCS1B01G308200	gene	1B	530779784	530778387	530781182	WRKY transcription factor	NA	5.36535e+06	301055	-31678564	PF03106: WRKY DNA -binding domain	IPR003657: WRKY domain	GO:0003700 MF: transcription factor activity, sequence-specific DNA binding;GO:0006355 BP: regulation of transcription, DNA-templated;GO:0043565 MF: sequence-specific DNA binding
BS00010130_51	SNP	1B	530959575	530959575	530959575	--	--	5.36535e+06	480846	-31498773	NA	NA	NA
IACX11291	SNP	1B	530959786	530959786	530959786	--	--	5.36535e+06	481057	-31498562	NA	NA	NA
RAC875_s110519_303	SNP	1B	530959914	530959914	530959914	--	--	5.36535e+06	481185	-31498434	NA	NA	NA
TraesCS1B01G308300	gene	1B	530960058	530959214	530960902	Plant cadmium resistance protein	NA	5.36535e+06	481329	-31498290	PF11204: Protein of unknown function (DUF2985); PF04749: PLAC8 family	IPR006461: PLAC8 motif-containing protein; IPR021369: Protein of unknown function DUF2985	NA
Tdurum_contig87938_342	SNP	1B	531004868	531004868	531004868	--	--	5.36535e+06	526139	-31453480	NA	NA	NA
TraesCS1B01G308400	gene	1B	531008890	531004951	531012830	NA	NA	5.36535e+06	530161	-31449458	NA	NA	NA
TraesCS1B01G308500	gene	1B	531166464	531166036	531166893	Proline-rich family protein	NA	5.36535e+06	687735	-31291884	NA	NA	NA
TraesCS1B01G308600	gene	1B	531200962	531199202	531202723	TOM1-like protein 2	NA	5.36535e+06	722233	-31257386	PF00790: VHS domain; PF03127: GAT domain	IPR002014: VHS domain; IPR004152: GAT domain; IPR008942: ENTH/VHS	GO:0005622 CC: intracellular;GO:0006886 BP: intracellular protein transport
TraesCS1B01G308700	gene	1B	531204743	531203775	531205711	Pentatricopeptide repeat-containing family protein	NA	5.36535e+06	726014	-31253605	PF01535: PPR repeat; PF13041: PPR repeat family; PF14432: DYW family of nucleic acid deaminases	IPR002885: Pentatricopeptide repeat; IPR011990: Tetratricopeptide-like helical domain; IPR032867: DYW domain	GO:0005515 MF: protein binding;GO:0008270 MF: zinc ion binding
TraesCS1B01G308800	gene	1B	531208060	531206681	531209438	B3 domain-containing protein	NA	5.36535e+06	729331	-31250288	PF02362: B3 DNA binding domain	IPR003340: B3 DNA binding domain; IPR015300: DNA-binding pseudobarrel domain	GO:0003677 MF: DNA binding
TraesCS1B01G308900	gene	1B	531213388	531211681	531215094	Aminotransferase like protein	NA	5.36535e+06	734659	-31244960	PF00202: Aminotransferase class-III	IPR005814: Aminotransferase class-III; IPR015421: Pyridoxal phosphate-dependent transferase, major region, subdomain 1; IPR015422: Pyridoxal phosphate-dependent transferase, subdomain 2; IPR015424: Pyridoxal phosphate-dependent transferase	GO:0003824 MF: catalytic activity;GO:0008483 MF: transaminase activity;GO:0030170 MF: pyridoxal phosphate binding
TraesCS1B01G309000	gene	1B	531536174	531535314	531537035	Nodulin-like / Major Facilitator Superfamily protein	NA	5.36535e+06	1057445	-30922174	PF06813: Nodulin-like	IPR010658: Nodulin-like; IPR020846: Major facilitator superfamily domain	NA
TraesCS1B01G309100	gene	1B	532065800	532065355	532066244	arginine N-methyltransferase, putative (DUF688)	NA	5.36535e+06	1587071	-30392548	PF05097: Protein of unknown function (DUF688)	IPR007789: Protein of unknown function DUF688	NA
TraesCS1B01G309200	gene	1B	532162340	532160810	532163871	WEB family protein	NA	5.36535e+06	1683611	-30296008	PF05701: Weak chloroplast movement under blue light	IPR008545: WEB family	NA
IACX11029	SNP	1B	532163587	532163587	532163587	--	--	5.36535e+06	1684858	-30294761	NA	NA	NA
BS00010399_51	SNP	1B	532163685	532163685	532163685	--	--	5.36535e+06	1684956	-30294663	NA	NA	NA
Excalibur_c48379_461	SNP	1B	532167011	532167011	532167011	--	--	5.36535e+06	1688282	-30291337	NA	NA	NA
TraesCS1B01G309300	gene	1B	532167758	532165093	532170424	DNA helicase	NA	5.36535e+06	1689029	-30290590	PF14551: MCM N-terminal domain; PF17207: MCM OB domain; PF00493: MCM2/3/5 family	IPR001208: MCM domain; IPR003593: AAA+ ATPase domain; IPR008046: DNA replication licensing factor Mcm3; IPR012340: Nucleic acid-binding, OB-fold; IPR018525: Mini-chromosome maintenance, conserved site; IPR027417: P-loop containing nucleoside triphosphate hydrolase; IPR027925: MCM N-terminal domain; IPR031327: Mini-chromosome maintenance protein; IPR033762: MCM OB domain	GO:0003677 MF: DNA binding;GO:0003678 MF: DNA helicase activity;GO:0005524 MF: ATP binding;GO:0005634 CC: nucleus;GO:0006260 BP: DNA replication;GO:0006270 BP: DNA replication initiation;GO:0042555 CC: MCM complex
Excalibur_c23992_436	SNP	1B	532169259	532169259	532169259	--	--	5.36535e+06	1690530	-30289089	NA	NA	NA
Ex_c102909_778	SNP	1B	532173004	532173004	532173004	--	--	5.36535e+06	1694275	-30285344	NA	NA	NA
TraesCS1B01G309400	gene	1B	532173269	532172560	532173978	Non-specific serine/threonine protein kinase	NA	5.36535e+06	1694540	-30285079	PF00069: Protein kinase domain; PF03822: NAF domain	IPR000719: Protein kinase domain; IPR004041: NAF domain; IPR008271: Serine/threonine-protein kinase, active site; IPR011009: Protein kinase-like domain; IPR017441: Protein kinase, ATP binding site; IPR018451: NAF/FISL domain	GO:0004672 MF: protein kinase activity;GO:0005524 MF: ATP binding;GO:0006468 BP: protein phosphorylation;GO:0007165 BP: signal transduction
TraesCS1B01G309500	gene	1B	532235736	532235626	532235847	E3 ubiquitin-protein ligase RING1	NA	5.36535e+06	1757007	-30222612	NA	NA	NA
TraesCS1B01G309600	gene	1B	532374685	532373961	532375409	Epidermal patterning factor-like protein	NA	5.36535e+06	1895956	-30083663	PF17181: Epidermal patterning factor proteins	NA	NA
TraesCS1B01G309700	gene	1B	532398959	532398799	532399119	NA	NA	5.36535e+06	1920230	-30059389	NA	NA	NA
TraesCS1B01G309800	gene	1B	532404134	532403105	532405162	Kinase, putative	NA	5.36535e+06	1925405	-30054214	PF00139: Legume lectin domain; PF00069: Protein kinase domain	IPR000719: Protein kinase domain; IPR001220: Legume lectin domain; IPR008271: Serine/threonine-protein kinase, active site; IPR011009: Protein kinase-like domain; IPR013320: Concanavalin A-like lectin/glucanase domain	GO:0004672 MF: protein kinase activity;GO:0005524 MF: ATP binding;GO:0006468 BP: protein phosphorylation;GO:0030246 MF: carbohydrate binding
TraesCS1B01G309900	gene	1B	532683126	532682478	532683773	NA	NA	5.36535e+06	2204397	-29775222	NA	NA	NA
TraesCS1B01G310000	gene	1B	532685165	532684987	532685343	Non-lysosomal glucosylceramidase	NA	5.36535e+06	2206436	-29773183	NA	NA	NA
TraesCS1B01G310100	gene	1B	532694309	532693297	532695321	U-box domain-containing protein	NA	5.36535e+06	2215580	-29764039	PF04564: U-box domain; PF00514: Armadillo/beta-catenin-like repeat	IPR000225: Armadillo; IPR003613: U box domain; IPR011989: Armadillo-like helical; IPR013083: Zinc finger, RING/FYVE/PHD-type; IPR016024: Armadillo-type fold	GO:0004842 MF: ubiquitin-protein transferase activity;GO:0005488 MF: binding;GO:0005515 MF: protein binding;GO:0016567 BP: protein ubiquitination
TraesCS1B01G310200	gene	1B	533089296	533088759	533089832	transcription repressor	NA	5.36535e+06	2610567	-29369052	PF04844: Transcriptional repressor, ovate	IPR006458: Ovate protein family, C-terminal	NA
[truncated: 23,698 more rows]

## Sheet: GOI
GRAS
COBRA
Protein ROOT HAIR DEFECTIVE 3 homolog
Frigida
